# Supplementary material for: Early alteration of epigenetic-related transcription in Huntington’s disease mouse models
Source: Sci Rep. 2018 Jul 2;8:9925. doi: 10.1038/s41598-018-28185-4 (PMC6028428; doi:10.1038/s41598-018-28185-4)
Supplement: Supplementary file 2 — Supplementary Tables S1-S6 [file 41598_2018_28185_MOESM2_ESM.xlsx]

## Sheet: S1
SUPPLEMENTARY TABLE S1.The top differentially expressed genes between HD and wt littermates (Top-down and Top-up). log2FC = fold change in log2, EHDTS, early HD transcriptional signature = common genes between both HD models for each brain area.
	Cortex							Striatum							Hippocampus							Cerebellum
	R6/1			N171-82Q			EHDTS	R6/1			N171-82Q			EHDTS	R6/1			N171-82Q			EHDTS	R6/1			N171-82Q			NEHDTS
Gene symbol	log2FC	P.Value	adj.P.Val	log2FC	P.Value	adj.P.Val		log2FC	P.Value	adj.P.Val	log2FC	P.Value	adj.P.Val		log2FC	P.Value	adj.P.Val	log2FC	P.Value	adj.P.Val		log2FC	P.Value	adj.P.Val	log2FC	P.Value	adj.P.Val
1110002L01Rik																									0.44151	0.000773798	0.0348728
1110008P14Rik	-0.481059	0.0118348		-0.480717	2e-05	0.0361541	X
1110012L19Rik																		0.372151	0.000525019	0.0487056
1110032F04Rik				-0.44647	0.000178													-0.421365	3.29781e-05	0.0251189
1110035H17Rik	-0.228669	0.0263208
1110038B12Rik											0.391235	0.00167669
1500012F01Rik								0.193417	0.0228522
1500015O10Rik															0.772572	2.93166e-06	0.0159516
1600002K03Rik											-0.177487	0.00469229
1600029O15Rik								-0.369816	0.0076045
1700001O22Rik	-0.356144	0.0213374		-0.273887	0.000827		X	-0.439122	0.00404635									-0.41996	0.000296785	0.0452734
1700010I14Rik											0.275988	0.00502771
1700011A15Rik																									0.382263	0.00154675
1700016A09Rik																		-0.487223	0.000141968	0.0348231
1700016K19Rik	-0.289518	0.026453
1700018B08Rik																		-0.393186	0.000181846	0.0378118
1700020D05Rik								0.271909	0.00445126
1700023L04Rik	-0.295098	0.0216593																-0.325812	0.000425421	0.048283
1700028J19Rik	0.293884	0.024269
1700028P14Rik															0.333477	0.00139205		0.470126	0.000116802	0.0318053	X
1700048O20Rik								-0.381078	0.00923219		-0.277908	0.00135419		X
1700066B19Rik																									0.308928	0.00128608	0.0483432
1700072H12Rik															0.421422	0.0038587
1700084J12Rik	0.345375	0.00576574
1700086L19Rik								-0.331844	0.0093096
1700109H08Rik																						-0.22234	0.0043891
1810022K09Rik				0.245567	0.00561782
2010015L04Rik																						-0.207214	0.00209845		-0.770589	5.17412e-06	0.00208	X
2010111I01Rik	-0.361281	0.00497331
2010300C02Rik															-0.360799	0.00171705		-0.476966	6.27187e-05	0.028117	X	-0.212467	0.00228415		-0.541057	2.89604e-05	0.00514251	X
2310015B20Rik																									0.381615	0.000867418	0.0373609
2310030G06Rik								0.271158	0.0153552
2310040G07Rik											-0.373243	0.00256684
2310067E19Rik															-0.213571	0.00222073
2410015M20Rik																		0.26226	0.00101401
2410022M11Rik	0.256083	0.0165761																				0.383612	0.00198143
2610001J05Rik				0.273437	0.0022582
2610002M06Rik															0.203752	0.0031599
2610008E11Rik								0.251835	0.0186428
2610021A01Rik								0.232	0.02481
2610034B18Rik																									-0.436254	7.08535e-05	0.00795223
2810021J22Rik															0.361076	0.000216149
2810417H13Rik	0.250503	0.0132774
2900055J20Rik																		-0.280051	0.000624548
3100002H09Rik								-0.306699	0.0108621
3110043O21Rik	0.193625	0.0342679
3110082J24Rik	0.260048	0.0069934
3222401L13Rik											-0.200694	0.00523235
3632451O06Rik															0.172521	0.00437771
4632404H12Rik								0.200881	0.0211996
4922502B01Rik								0.374964	0.00913843		0.258095	0.00244963		X				0.369289	0.00104244
4930429B21Rik	-0.34906	0.0178713													-0.338968	0.0022325		-0.471621	0.000454575	0.0485058	X
4930451C15Rik											-0.18607	0.0115444
4930466F19Rik	-0.37987	0.0220752
4930467E23Rik															-0.591279	6.3594e-05	0.0400145								-0.686478	3.2496e-05	0.00540555
4930500M09Rik	0.401014	0.0100937																							0.495874	0.000217849	0.0164633
4930505O20Rik	0.293132	0.0285029
4930538K18Rik											-0.18985	0.00591923
4930542C16Rik	0.273975	0.0379576
4930555K19Rik	-0.231628	0.0291282
4930564D02Rik								0.238508	0.0146368
4930578G10Rik	-0.520385	0.00344937
4930578I07Rik								0.304376	0.0143635
4930594M22Rik																						-0.388375	0.000279543		-0.707512	0.000189478	0.0152684	X
4930599N23Rik																						0.225125	0.00168269
4931403M11Rik	0.36989	0.0206383
4931428F04Rik				0.235164	0.00371356
4931429I11Rik															0.250483	0.000583485
4931429L15Rik															0.184714	0.00457786
4932422M17Rik											0.13789	0.0344955
4933405O20Rik											-0.214183	0.00640397
4933407I18Rik	-0.4409	0.014206
4933409G03Rik	0.243603	0.0297161
4933432I09Rik	-0.450507	0.00905387		-0.458208	4.04e-05		X											-0.499486	4.89217e-05	0.0279465		-0.194543	0.00534184
5033430I15Rik								-0.479147	0.00398258
5330417C22Rik								-0.25555	0.0140769
5330426P16Rik				0.350535	0.000638255			0.32656	0.00390393						0.330817	0.000195034		0.461183	1.52636e-05	0.019055	X
5430403G16Rik				-0.332919	0.00076
5830403L16Rik				0.318922	0.0033583
5830416P10Rik																						-0.411765	0.00196424
6030452D12Rik																		-0.338577	0.000496007	0.0485058					0.301878	0.00170588
6030468B19Rik																									0.327043	0.000597835	0.0297315
6330403A02Rik																						-0.22277	0.00291457
6330407A03Rik								-0.318862	0.013585
6430411K18Rik								-0.245443	0.02021
6430548M08Rik																									-0.50019	6.63949e-05	0.0076909
6430571L13Rik								0.240921	0.0161348																-0.471229	3.42587e-05	0.00554632
6720489N17Rik																						-0.337113	0.00184344
8030474K03Rik	0.366281	0.00203318
9030624G23Rik																						0.413717	0.000686333
9130017K11Rik																						-0.181749	0.00385904
9230104L09Rik	0.195673	0.036063
9230110C19Rik															-0.37738	0.000561424
9230110F15Rik											-0.239541	0.0130508
9330159N05Rik	-0.34006	0.0156392
9430020K01Rik								-0.37064	0.0180459
9430064I24Rik	-0.248266	0.00975535																				-0.264005	0.00049849		-0.498517	6.65093e-05	0.0076909	X
9430097D07Rik	-0.309575	0.00584159									-0.234649	0.00324918
9530056K15Rik																						-0.292409	0.000822104
9530080O11Rik															0.263771	0.00061019
9830107B12Rik								-0.19734	0.0196298
9930104L06Rik								0.22576	0.0155242
A230046K03Rik																		0.317633	0.000697512
A230083G16Rik				-0.27663	0.00392
A2m															0.394328	0.00104171
A330084C13Rik											-0.174831	0.0133129
A630072M18Rik								0.296496	0.0128834
A730045E13Rik											-0.204908	0.00938884
A730067D02Rik																									0.527299	0.000330488	0.0205713
A730085E03Rik	0.270582	0.0222881
A830018L16Rik																						0.581056	6.34116e-05		0.527935	0.000541205	0.028275	X
A930003A15Rik															0.234381	0.00302503
A930017M01Rik	0.314656	0.00372247													0.259718	0.00256934		0.394285	0.000204712	0.0390802	X
Aatf								0.217304	0.0120649
Abca1																		0.264075	0.00150737
Abca4															0.506594	6.48878e-06	0.0185807
Abca7				0.266222	0.00162841						0.126317	0.0306637
Abcc8																						-0.337525	0.000667153		-0.652078	3.4954e-06	0.00172546	X
Abcd2								0.334287	0.00679613
Abcg2															0.237698	0.000424092
Abhd14b																									-0.776002	2.57474e-05	0.00488481
Abi3bp				-0.666889	0.000261			-0.869054	0.00210281
Acat1								0.251678	0.0101536
Acat2											-0.266152	0.0124716
Ace								-0.466681	0.00230078						0.556461	5.66612e-06	0.0185807
Acer2											-0.266345	0.0110396
Ache																									-0.461691	7.21738e-05	0.0080129
Ackr2																		-0.314331	0.000929315
Acot4																						0.246675	0.00364984
Acot7				0.236535	0.00133177													0.314477	0.000468875	0.0485058
Acsm4																									0.30871	0.00257591
Actr5								0.261508	0.0162282
Acvr1								-0.235011	0.0144135
Acvr1c	-0.529319	0.00289353									-0.391033	0.00896664
Acy1								-0.315347	0.0048475
Adam11											-0.193889	0.0114925
Adam12								-0.321351	0.00942501
Adam33	-0.267794	0.0137956		-0.489891	6.25e-05		X
Adamts10																						-0.439308	0.00478117		-1.26653	1.34825e-05	0.0034716	X
Adamts13																		-0.45134	0.000596407
Adamts17				-0.187055	0.00385
Adamts18																						0.391046	0.00317755		0.426965	0.00187408		X
Adamts6	0.343739	0.00738696						0.463732	0.0206478		0.197006	0.0193032		X								0.386476	0.00325915		0.459432	0.00227921		X
Adamts9																						-0.288472	0.00540015
Adat1								0.225844	0.0125447
Adck1	-0.216475	0.0227039
Adck5				0.251902	0.000769019
Adcy1															-0.342063	0.00179025		-0.473243	8.58589e-05	0.0305475	X				-0.630126	9.57437e-05	0.00962224
Adcy5								-0.445413	0.00327413
Adcy9															-0.404672	4.10108e-05	0.0330767
Adcyap1r1																									0.334169	0.00153167
Adm																		-0.273199	0.000967214
Adora2a								-0.530394	0.00266089
Adra1d	-0.414742	0.00331253																-0.396511	0.000422379	0.048283
Adra2b											-0.538412	0.00864044
Adra2c								-0.318698	0.0111515													0.29261	0.00312125
Adrb2																									0.443612	0.000650848	0.0313969
Adrbk2																						-0.264272	0.000985903		-0.550686	2.77494e-05	0.00502227	X
AF357355																						0.44421	0.00134924		0.553403	0.000272418	0.0187735	X
AF357428											0.283891	0.00103448										0.422632	0.00026136
AF529169																									0.726485	0.000238182	0.0173107
Aff2																						0.35174	0.00225666		0.605729	0.000311286	0.0201138	X
Agbl2																						-0.261554	0.00433113		-0.600763	5.1024e-05	0.00659302	X
Agfg2								-0.273998	0.018949
Ago4								-0.411783	0.00451478
Agt																						-0.300013	0.000476538
Agtr1a															0.262138	0.00272645
Ahcy				0.331265	0.00137854													0.332184	0.000467871	0.0485058
Ahsa2											0.236655	0.0346111						0.40317	8.70666e-05	0.0305475		0.285662	0.00385524
AI118078																									-0.664435	4.30033e-05	0.00608317
AI593442				-0.295953	0.00031						-0.215397	0.0126862
Aif1								-0.282712	0.00605164
Aifm3	-0.378127	0.0117168		-0.348612	0.00072		X																		-1.08192	1.67442e-07	0.000432047
Aimp2				0.21583	0.00356757
Airn																						-0.367907	0.00192147		-1.21092	1.38539e-06	0.00098277	X
Ak4				0.216839	0.00236797																				-0.679447	1.06318e-05	0.00322217
Ak7															0.321058	0.00308588
Ak9	0.281243	0.026903
Akap12																						0.207968	0.00374727
Akap5															-0.231042	0.00194968
Akap7																						-0.177452	0.00555901
Alad																						-0.431973	0.000687301
Alcam															0.238353	0.00395308
Aldh1a1											-0.343223	0.000784366
Aldh1a2															0.415384	0.00257947
Aldh2											-0.179528	0.0123825
Aldh3b2								-0.35036	0.00689025		-0.271451	0.00765866		X
Alg14	0.204361	0.0241795
Alg9				0.255666	0.00399563
Alkbh7											-0.172423	0.00591137
Alox12b	-0.617834	0.00133676		-0.564697	0.000177		X								-0.838887	0.00128219		-0.879285	3.30646e-06	0.0136717	X
Aloxe3								0.322223	0.00922191
Amd2								0.204814	0.0194857
Amigo2								-0.55523	0.0194988
Ampd2																									-0.520189	9.48415e-05	0.00962224
Amz1								-0.257381	0.00840872
Anapc10											0.166661	0.0126511
Anapc13											-0.236442	0.00525594
Anapc2																		0.327232	0.000205231	0.0390802
Angpt1																						0.469604	0.000513681		0.62599	0.0016949		X
Angptl7											0.230804	0.017878
Ankfy1																		0.286787	0.000604624
Ankrd10																						0.237236	0.00293157
Ankrd33b	-0.427491	0.000783539													-0.382983	5.33897e-05	0.0367932
Ankrd34a																						-0.376801	6.74662e-05		-0.793467	4.20366e-05	0.00605327	X
Ankrd34c															0.363716	0.000750113
Ankrd35											-0.367139	0.00148582
Ankrd44																						0.565228	0.000261612		0.572733	1.30698e-05	0.00343902	X
Ankrd45								0.456286	0.00853988
Anks1b								-0.246069	0.0119349
Ano10																		0.485671	2.23605e-05	0.0218258
Ano3				-0.309635	0.00282
Ano5																						0.310188	0.0030896		0.535045	0.00073821	0.0339694	X
Anpep															0.351566	0.00469353
Antxr2	0.281525	0.0118975
Anxa11																		-0.419384	0.000490747	0.0485058
Anxa6																		-0.422823	0.000120874	0.0318053
Aoah								-0.254343	0.0186793
Apaf1								0.230295	0.0138718									0.280874	0.00127685
Apeh																		0.318499	0.0011489
Apela															-0.376507	0.00110257
Apln	-0.275271	0.0232969
Apmap				0.19383	0.00549314
Apoc3											-0.215112	0.00849
Apol7c											0.43512	0.00405634
Appl2																									-0.526799	2.03648e-05	0.00424208
Aqp1															0.402832	0.00220606
Aqp6																						-0.634006	4.22585e-05	0.0453011	-1.42685	1.86349e-05	0.00409503	X
Ar								0.330948	0.0223293
Arap2				-0.247953	0.00204
Arc	-0.683734	0.0203507						-0.482992	0.0153196						-0.776916	2.33841e-05	0.0322299	-0.500908	0.000698543		X
Arhgap10				-0.327262	0.00119
Arhgap12															-0.298899	0.000280537
Arhgap26																						-0.236381	0.00214878		-0.465919	0.000145469	0.012834	X
Arhgap29															0.28416	0.00452307		0.537956	0.000374767	0.0480918	X
Arhgap33								-0.357093	0.00923865
Arhgap39																		-0.306661	0.000497953	0.0485058
Arhgap42	-0.387476	0.00669033		-0.449621	8.8e-05		X
Arhgdig				0.243825	0.00133244													0.432958	5.33487e-05	0.0280072
Arhgef17															-0.199987	0.00191166
Arhgef37																									-0.499853	4.18587e-05	0.00605327
Arhgef38																									0.44881	0.00229029
Arhgef39																		-0.349826	0.000952784
Arid5b	0.208671	0.0165191						0.417629	0.0200189
Arl10	0.309084	0.010614		0.326509	0.000232634		X											0.351697	0.000866296
Arl6ip4								0.201414	0.0196359
Arl6ip6				-0.23937	0.00173
Armcx2				0.201707	0.00176002																	0.229197	0.00325646
Armcx5																						0.238675	0.00172221
Armcx6								0.336969	0.00790903
Arpc5											0.177893	0.0192654
Arpp19				-0.482359	1.53e-05	0.0300993		-0.491229	0.00315295		-0.25736	0.0121693		X
Arpp21	-0.316742	0.00250209		-0.299226	0.000149		X	-0.252036	0.0136046
Arsb															0.180382	0.00425235
Arsi																						-0.25374	0.00240965
Arxes2															0.273005	0.00263613
Asah2																		0.29462	0.00145996
Asap1	-0.271589	0.0144525		-0.231217	0.000875		X
Asb11											-0.300588	0.00144071
Ascc1				0.213948	0.00502913
Ascc2																						0.295002	0.000549888		0.505436	9.55006e-05	0.00962224	X
Ascl4											-0.22567	0.00533127
Asf1b																									0.393018	0.00190711
Asic1																									-0.545678	3.12384e-05	0.00525676
Asic2																									0.329424	0.00083126	0.0366768
Asl	0.254163	0.0247573						0.380607	0.00738055		0.164233	0.0182163		X
Asns								0.249744	0.0083585
Aspg																						-0.165563	0.0055581
Astn1																									0.396866	0.00023967	0.0173107
Asxl3																									0.369972	0.0018861
Atad2b															0.396414	0.000281649		0.433495	0.000917393		X	0.42385	0.000742783		0.535999	0.000424772	0.0246465	X
Atf6	-0.29894	0.00559688		-0.247989	0.000929		X				-0.230084	0.011378
Atl2																						-0.19998	0.00353081
Atoh7																						-0.346862	7.27027e-05
Atp10d				0.246738	0.00235423
Atp2a2											-0.178769	0.00716544
Atp2b1								-0.234154	0.0177919						-0.236095	0.000748226		-0.288802	0.000515329	0.0485058	X
Atp2b2				-0.208543	0.00325
Atp5g1								0.256146	0.00628292		0.146658	0.0292362		X
Atp6v0d2	-0.187519	0.0282265
Atp8b1	-0.452483	0.0166621
Atxn7l1								0.333694	0.00704544						0.251437	0.000341433
Aurka	0.294734	0.0366983
AW551984															0.289442	0.0019941		0.483462	0.000718531		X
AW822252																									0.338935	0.0012345	0.0469532
AY036118											0.304032	0.0213769
AY512949																									-0.53219	2.03406e-05	0.00424208
B020004J07Rik																		-0.257995	0.000935528
B330016D10Rik	0.217998	0.0227418
B3galt2								0.231729	0.0174108
B3gnt2								-0.440983	0.00329516
B3gnt6																									0.36586	0.00177533
B430212C06Rik															0.42284	0.00140913		0.666316	3.78625e-05	0.0258646	X
B930095I24Rik											-0.169469	0.0113621
Baalc	-0.266497	0.0214956		-0.218136	0.00289		X
Bace2				-0.395796	0.00119
Bag2															0.23703	0.00118647
Bahd1															-0.255386	0.000282953
Baiap2l1															0.210634	0.00478709
Bbs4																		0.334282	0.00130431
Bbx								0.258663	0.0234658									0.510822	1.32601e-05	0.019055		0.261752	0.00362614
BC016579								-0.217472	0.0186436
BC030499				-0.42993	1.52e-05	0.0300993									-0.503941	7.99739e-05	0.0413351
BC030500															-0.299996	0.000780491
BC031361																									0.264303	0.0027119
BC048403	0.189749	0.0387361
BC048546	-0.201061	0.0237083
BC051665	-0.240978	0.021444
BC061194																						0.259807	0.000874916		0.377637	0.00142871		X
BC107364	-0.21421	0.0209947
BC117090	0.334083	0.026246
Bcar1																						-0.189676	0.00535359
Bcl10								0.246536	0.0171234
Bcl2l11				0.260806	0.00411272
Bex4	0.499315	0.00215118																0.399964	0.000453715	0.0485058
Bglap																						0.528018	0.0010189
Bhlhe40				-0.270522	0.00354										-0.481402	0.000116104		-0.427374	0.000586623		X				-0.895871	2.19423e-05	0.00441039
Bmp1																									-0.709785	0.000134365	0.0122298
Bmp3																									0.397469	0.000763603	0.0347511
Bmp5															0.280044	0.000790194						0.411624	0.000535167
Bmp6															0.317359	0.00293847
Bnc2											0.162535	0.011263
Bok															-0.775857	1.01713e-05	0.0197013	-0.625044	7.18495e-05	0.0291084	X
Bpifa2											0.158811	0.0286147
Brd3	0.218324	0.0295997
Brd9															-0.284749	0.00165458		-0.283127	0.000895543		X
Brinp1															-0.275433	0.000535638
Brinp2																									0.429332	0.000498907	0.0273509
Brinp3																						0.512135	3.17868e-05	0.042239	0.95204	4.30779e-06	0.00186096	X
Brox	0.211966	0.036329
Brs3								-0.264079	0.0164436									-0.389502	0.000647038
Bsnd																		-0.330681	0.000360301	0.0474026
Bspry																		-0.34806	0.000147163	0.0352535
Bsx				-0.225622	0.00394
Btf3l4											-0.177388	0.00987591
Btg1																						-0.259487	0.00425605		-0.549835	3.54507e-05	0.00560702	X
Btg2															-0.251628	0.00148864
Btg3																						0.225727	0.00331259
Btnl5-ps				-0.296133	0.000292			-0.206928	0.0146481									-0.475745	1.41375e-05	0.019055
Bub1															-0.205111	0.00165756
C030009H01Rik	0.214582	0.0292005
C130030K03Rik											-0.203864	0.00511622
C130060K24Rik								-0.276076	0.0172805
C1ql2															-0.456794	0.00137121		-0.671233	0.000346607	0.0470574	X
C1ql3																						-0.214683	0.00312756
C1qtnf5															0.385324	0.000200519
C230013L11Rik																									0.399069	0.000360799	0.0217842
C330013J21Rik											0.253299	0.0346981
C530008M17Rik	0.238736	0.0101405		0.258277	0.0054942		X											0.335102	0.000160067	0.0362961
C630050I24Rik											-0.185553	0.00735124
C7											-0.205248	0.005668
C77370																						0.358066	0.00225607
Cables2																						-0.18687	0.0048632
Cabp1	-0.38815	0.00699504		-0.257438	0.00244		X																		-0.698516	0.000170428	0.0141749
Cabp7															-0.368992	0.000617139		-0.43941	0.000140913	0.0348231	X				-0.47662	0.000207596	0.016109
Cacfd1	0.212305	0.0200805						0.282698	0.0114668
Cacna1b																						0.24395	0.000470621
Cacna1g																		0.323056	0.000678927
Cacna2d1																						0.406204	0.00204287		0.558509	0.000125676	0.0116588	X
Cacna2d3	-0.337173	0.00634875						-0.316574	0.00543165						-0.257041	0.00225306
Cacnb2																		-0.325996	0.000969502
Cacng3				-0.194659	0.00255																				-1.05335	1.10026e-05	0.00322217
Cacng4								-0.293882	0.0187003
Cacng8															-0.321543	0.00110801
Calb1				-0.20201	0.00277
Calb2																		-0.38076	0.000423474	0.048283		0.295916	0.000379185		0.542479	0.00196833		X
Calml4															0.518849	0.00147705
Calr4																		0.484477	0.000225584	0.0406067
Camk1d															-0.292638	0.000460782									-0.720065	1.2537e-05	0.00342165
Camk1g	-0.428755	0.0287082						-0.391374	0.0096097																-0.57901	9.55095e-05	0.00962224
Camk2d																		0.391301	0.00045285	0.0485058
Camk2n1	-0.367663	0.00202987		-0.453943	1.39e-05	0.0300993	X
Camk2n2				0.205295	0.0044444										0.301121	0.00162383
Camk4	-0.283103	0.0170577		-0.223228	0.00172		X
Camkk1															-0.303925	0.00213669						-0.206315	0.00552797		-0.592664	0.000209232	0.0161904	X
Camkk2	-0.443326	0.0261003		-0.417888	0.000238		X								-0.362878	0.000320233						-0.370874	0.000738228		-0.959398	1.0698e-05	0.00322217	X
Camkv															-0.25755	0.00142951
Camsap3				0.255299	0.00293737
Camta1				-0.280647	0.000697																				-0.556305	7.98017e-05	0.00858655
Camta2															-0.274471	0.000499064
Capn2																		0.282671	0.000914887
Capn5															0.256043	0.00177024		0.317945	0.000554913		X				0.381441	0.000525537	0.0279378
Capn6	-0.20088	0.0218175
Capsl															0.504451	0.000109332
Car11											-0.25148	0.0105339
Car12								-0.749374	0.00238872
Car14															0.261142	0.00184473
Car3											-0.195989	0.00744804
Car4																		-0.404389	0.000149703	0.0352535					-1.37418	5.55368e-07	0.00066796
Car7								-0.282872	0.00671197
Car9																						-0.934343	0.000323726		-1.15207	2.36299e-06	0.00131528	X
Carhsp1				0.262498	0.00234758
Casc1	0.233522	0.0281808
Casd1																						0.225093	0.00276857
Casp6																		0.29446	0.00116718
Casq2																						-0.223266	0.00201183
Cast															0.327534	0.00241393
Cblb																						0.203395	0.00336141
Cbln1																						-0.284152	0.00368708		-0.681524	4.43083e-05	0.00613617	X
Cbln2	-0.384459	0.0133626		-0.356316	0.00143		X
Cbln4	-0.706825	0.00846067		-0.58456	3.52e-05		X
Cbx4								0.220417	0.02251																0.302272	0.00228315
Cbx6															-0.240517	0.00179507
Cbx8								0.264398	0.00368325
Cby3																		-0.329319	0.000501359	0.0485058
Cc2d2a																						0.22591	0.00404847
Ccdc102a											-0.162132	0.0130959
Ccdc115	0.191301	0.0288982
Ccdc120																									-0.781495	6.63838e-07	0.000686219
Ccdc135															0.272807	0.000528372
Ccdc147	0.218608	0.0191768
Ccdc160											0.177858	0.0117952
Ccdc171											-0.320521	0.000482453
Ccdc172															0.192974	0.00264103
Ccdc173								-0.215968	0.0147096
Ccdc174								0.284475	0.0248102
Ccdc181				0.172812	0.00539397
Ccdc186																		0.265275	0.000824758
Ccdc28a																		0.321994	0.000685391
Ccdc28b																									-0.769094	3.28111e-06	0.00166611
Ccdc3				-0.431761	0.000356										-0.404184	0.000973162		-0.484745	0.000250468	0.0422915	X
Ccdc58	0.300212	0.0370193						0.259529	0.0202242
Ccdc63																						-0.709412	0.000114407		-0.950904	4.31187e-05	0.00608317	X
Ccdc71l								0.239231	0.0232255
Ccdc74a																									-0.862515	6.51009e-06	0.00241574
Ccdc77																									0.419516	0.00168503
Ccdc87															0.267105	0.00168193		0.535959	0.000587455		X
Ccdc93								0.25241	0.0215172
Ccdc96								0.307642	0.016434
Cckbr	-0.394735	0.00824034		-0.292234	0.00347		X
Ccl5								-0.206234	0.0187854
Ccnd1															-0.218961	0.00201558
Cct3															0.184057	0.00382354		0.3141	0.00121352		X
Cd151																		0.299762	0.00103369
Cd200	0.262986	0.0190031
Cd24a	-0.316616	0.0271037
Cd300a																						-0.350167	0.000921489
Cd300c																									0.318386	0.000862054	0.0372488
Cd320	-0.289858	0.0121907
Cd4											-0.272524	0.00348283
Cd59a																						-0.279117	0.000792573
Cd7				-0.321052	0.00134
Cd74	0.265874	0.023109													0.399809	7.96127e-05	0.0413351
Cdc25a	0.188793	0.0328703
Cdc25b	-0.324834	0.00662657
Cdc40															-0.358569	0.000337553		-0.468563	9.56895e-05	0.0305475	X
Cdh10																									0.539003	0.000506432	0.0274622
Cdh12								0.38117	0.0114375
Cdh24															-0.492946	0.000105361	0.0499931	-0.421864	0.000111457	0.0318053	X
Cdh4								-0.31575	0.00739573
Cdh7																						0.220422	0.00248673
Cdhr1															0.483459	4.23174e-05	0.0330767	0.535569	8.67224e-06	0.0156881	X
Cdk10																		0.277281	0.000956659
Cdk2ap1	-0.258327	0.00981796																							-0.452829	4.55505e-05	0.00621894
Cdkl1	0.212465	0.0297297
Cdkl4	0.199306	0.0309598
Cdkn1a								-0.335242	0.00708888		-0.323361	0.00929921		X
Cdo1								0.218573	0.0123186
Cdon											0.261971	0.00549296													-0.459459	0.00017327	0.014329
Cdx4											-0.200843	0.00971658
Ceacam2											-0.186529	0.00681127
Cebpd								-0.233029	0.013241
Cecr6															-0.204197	0.00192526
Cela3b	0.270844	0.0303141
Celf2																						0.201201	0.00172121
Cenpn	0.239089	0.0197319																							0.350346	0.00166526
Cenpw															-0.239651	0.000788643
Cep76															-0.288595	0.000498809						-0.365889	0.00142002
Cep95																						-0.223312	0.00128574		-0.657392	4.7867e-05	0.00632198	X
Cercam																									-0.589171	5.65896e-05	0.00696991
Cerkl																									-0.590223	3.514e-05	0.00558841
Cers4																						0.263115	0.000841279
Cflar															0.176663	0.00396441
Cfp								-0.285627	0.0067808
Cgnl1																									-0.666674	4.33267e-05	0.00608317
Cgref1															0.25796	0.00419507
Chat								-0.321618	0.00244141		-0.397411	0.0115262		X
Chchd1				0.194052	0.0044926
Chd3											0.152294	0.0113568
Chd3os				-0.294391	0.00349
Chd7	0.240035	0.0245365													-0.269835	0.00255721
Chgb															-0.416283	0.00101659		-0.453884	3.967e-05	0.0258646	X
Chil5																						-0.926089	0.00304206		-1.38188	1.14787e-05	0.00328949	X
Chrd															-0.347354	0.00068396						-0.222524	0.00501766
Chrm3				-0.297516	0.000443										-0.347096	0.000325965
Chrm4								-0.50806	0.0161733		-0.341588	0.00390167		X
Chrna3																									-0.964212	0.000130066	0.0119892
Chrna5				-0.39615	0.00016
Chrna7																						0.194238	0.0038861
Chrnb2																						-0.203473	0.00226265
Chrnb4																						-0.458387	0.000167175
Chst15																									-0.815159	2.64463e-06	0.0013975
Ciart				-0.445649	0.000683						-0.29605	0.0107268
Cib2																									0.331398	0.00150239
Cidea	0.395881	0.00788493													0.463827	3.1985e-05	0.0330767	0.609977	8.83861e-05	0.0305475	X
Cinp				-0.255373	0.000781
Cited2	0.177471	0.0356642						0.297414	0.00414787						0.210439	0.00273114		0.27866	0.00143481		X
Ciz1											0.132586	0.0212169
Ckap2	0.284642	0.0111612
Cks1b																		0.551839	0.0002385	0.0406067
Cks2											0.195351	0.0284564			0.201818	0.00497288		0.342027	0.00125987		X
Clcc1																						0.234524	0.00133679
Clcn1																						-0.194052	0.00567889
Clcnka				-0.194896	0.00335													-0.317865	0.000512879	0.0485058
Cldn1															0.45207	4.79816e-05	0.0345124
Cldn18																		-0.294245	0.000984456
Cldn2															0.488808	0.00290741
Cldn22																		-0.420398	0.000429702	0.048283
Cldn26	-0.374147	0.0268946						-0.461865	0.00129418
Cldnd2	-0.357972	0.00452852																				0.402759	0.00319256
Clec11a															-0.304616	0.000589139
Clec18a	-0.266942	0.0149404		-0.235316	0.00259		X
Clhc1																		-0.399833	0.000203951	0.0390802
Clic6															0.587273	1.02101e-05	0.0197013
Cln5																									-0.438252	7.2165e-05	0.0080129
Clrn2																									0.328644	0.0013519
Clspn											-0.263436	0.000913885
Clstn2																						-0.781123	3.444e-05	0.042239	-1.22197	1.139e-06	0.000915755	X
Clvs2								0.205296	0.0204726
Cmc2																		0.363769	0.00011898	0.0318053
Cml5				-0.412901	0.00267
Cmpk2																									0.294702	0.00265718
Cnih2															-0.272466	0.00070116
Cnih3															0.270258	0.00467009		0.349625	0.000212013	0.0398474	X
Cnksr2															-0.266335	0.000290598		-0.37926	0.000101252	0.030849	X	-0.236811	0.00197763		-0.444347	0.000158517	0.0135903	X
Cnot8											-0.212791	0.0056324
Cnr1	-0.250426	0.0121933						-0.78854	0.00104949		-0.412447	0.00372325		X
Cntn5																						0.258656	0.00074739
Cntn6								0.477543	0.0155659						0.283343	0.000455539		0.572122	6.93855e-05	0.0291057	X
Cntnap2																						0.215241	0.00151474
Cntnap3								-0.663407	9.99848e-05		-0.475298	6.68579e-05		X
Cntnap5a				-0.235518	0.00243
Cntnap5b																						-0.216107	0.00388874
Cntnap5c															-0.2467	0.000651025
Coch	-0.382793	0.0171525						-0.599935	0.0103632		-0.411848	0.00735094		X
Col6a1								-0.30345	0.0135791
Col6a4								-0.398085	0.0193888
Col8a1															0.615678	3.57554e-05	0.0330767
Colgalt2								0.252478	0.00582611
Commd7				0.246205	0.00536898
Coro7				0.225368	0.00292162
Cpa6				0.27657	0.0053363
Cplx2	-0.291016	0.021331		-0.345715	5.97e-05		X
Cplx3				-0.319621	0.000524						-0.295806	0.000835502
Cpne5				-0.34312	0.00206										-0.362598	0.00145787
Cpne6															-0.235563	0.00134991
Cpne7															-0.571943	0.000155675		-0.56063	1.8866e-05	0.0202244	X
Cpne9	-0.682136	0.0029089		-0.625102	9.98e-07	0.00622925	X				-0.746192	0.00369211			-0.537212	4.34257e-05	0.0330767	-0.602724	2.6486e-05	0.0239566	X
Crcp																		0.34658	0.000762119
Crebbp																						0.22257	0.00259185
Crebrf								-0.224874	0.0210723
Crhbp	-0.3256	0.0105567		-0.216029	0.0019		X
Crhr1																						-0.38742	0.00540233		-0.838217	1.42093e-05	0.00354548	X
Crip2	-0.481044	0.0228627		-0.371274	0.000721		X	-0.321537	0.0159944
Crmp1				0.223022	0.00312614
Crocc								-0.315743	0.0187555
Crtam																						-0.253898	0.00264061
Crygb								-0.214949	0.0163888
Csf2rb2															0.199398	0.00474679
Csmd1																						0.359373	3.74163e-05	0.042239	0.409514	0.00086157	0.0372488	X
Csmd2																						0.450665	4.655e-05	0.0479814	0.792252	1.3066e-05	0.00343902	X
Csmd3																						0.622673	1.6185e-05	0.0390383	0.895164	1.22856e-05	0.00341919	X
Cspp1											-0.17862	0.00966115
Csrnp3																						0.294555	0.00100503		0.343045	0.000938169	0.0393795	X
Cst11																						-0.225315	0.00134577
Ctnnal1											-0.186495	0.00923702
Ctnnb1																		0.265765	0.00137819
Ctsz																		0.267811	0.00114128
Ctxn1															-0.254372	0.00139999		-0.329081	0.00085483		X
Ctxn2				0.304735	0.00119096
Cutc											-0.1951	0.00586848
Cux1	-0.298208	0.0194105		-0.236971	0.0011		X
Cux2	-0.298181	0.0251686		-0.248251	0.000741		X
Cwh43											-0.218641	0.012373
Cx3cl1								-0.242332	0.0136894
Cxcl16															0.231459	0.0015923
Cxxc5											-0.179558	0.0115019
Cyb5d1	0.196965	0.0332185						0.27834	0.00745094
Cyp26b1								-0.294006	0.00842584
Cyp2a12																						0.292723	0.00117164
Cyp2a5	-0.269998	0.0240651						-0.368908	0.00826602
Cyp2d12	0.22242	0.0199929
Cyp2r1								-0.291673	0.0222817
Cyp2s1															0.238611	0.00501267
Cyp3a16								0.23672	0.011863
Cyp4a10	-0.339314	0.0173818
Cyp4a12b											0.192609	0.00894454
Cyp4f18	0.359791	0.0030842
Cyp4x1	0.263527	0.00642817													0.295887	0.000678928		0.358395	0.00039259	0.0480918	X
Cyp51	-0.253117	0.0280091									-0.242749	0.0126731
Cyp7b1								0.258783	0.0197736
Cyp8b1											-0.216994	0.0101395
Cyr61											-0.247908	0.0109978
D1Ertd622e				-0.245875	0.000556
D330020A13Rik											0.199002	0.00676389
D430042O09Rik								0.235408	0.00897988
D630004N19Rik	-0.398339	0.00116537
D730003I15Rik				0.233883	0.000742547
D730045B01Rik											-0.220725	0.00510516
D7Ertd443e											-0.456719	0.000523343
D830015G02Rik								-0.530019	0.000249918
D8Ertd82e																						-0.42728	0.00111437		-1.31807	2.77627e-05	0.00502227	X
D930015E06Rik																						0.255521	0.00274069
Daam2																						-0.549383	0.00021932		-0.99027	1.2011e-06	0.000939584	X
Dab2															0.255769	0.00110494
Dact1																									-0.994552	1.97823e-06	0.00119287
Dagla															-0.328933	0.0012671		-0.311073	0.000890782		X
Dap																						-0.303543	0.00460309
Dapp1																		0.319381	0.00105744
Dars2																		0.388793	0.000114124	0.0318053
Dbh																									-0.907878	1.53164e-05	0.00375694
Dbpht2								-0.367126	0.0099869		-0.199422	0.00688104		X								0.313089	0.00115208
Dcaf12l1																									0.389083	0.00160658
Dcaf7																									0.337887	0.00076491	0.034756
Dcbld1								0.245326	0.0179514
Dcc																		0.274033	0.00131894
Dcdc5																						0.228222	0.00360523
Dclk2				0.224411	0.00208969																	0.258726	0.00160533
Ddi1											-0.19128	0.00944243
Ddit4l	-0.957966	9.61705e-05		-0.86604	1.24e-07	0.00357538	X	-1.00287	1.94335e-05		-0.40694	0.0115671		X
Ddn															-0.54538	0.00016982		-0.549525	3.21268e-05	0.0251189	X
Ddx11								-0.250871	0.00658836
Ddx31								0.309363	0.00426496
Ddx46								0.236392	0.0130475
Def8															0.207874	0.0029357		0.293887	0.00117087		X
Defb37	0.216076	0.0339285
Dek								-0.232383	0.0163024
Det1															0.206921	0.00324966
Dgkb																						0.353143	0.000688111
Dgke	0.215875	0.0355741
Dgkh															-0.307157	0.00160288		-0.326864	0.000377825	0.0480918	X
Dgkz															-0.468801	0.00122296		-0.32186	0.000604424		X
Dhrs1																		0.292447	0.0007494
Dhrs11																						-0.53053	0.000227505		-0.931782	1.14415e-05	0.00328949	X
Dhrs13os	0.18834	0.036418
Dhrs4								0.249538	0.00790138
Dhx33																		-0.446156	0.000163086	0.0363105
Diap1											0.210266	0.00677361
Diras2				-0.219169	0.00342
Dirc2				0.194476	0.00384703
Dis3l	0.263444	0.023781						0.246405	0.0213595
Dkk3															-0.227339	0.00193873
Dlc1																		0.318338	0.000793529
Dleu7															0.299617	0.000516928
Dlg5				0.284984	0.00263416
Dlgap1				-0.267478	0.000385																				-0.49776	0.000195385	0.0154733
Dll3				0.238989	0.00349962
Dlx1															-0.21647	0.00188129
Dlx1as	-0.444245	0.00513339		-0.261001	0.00389		X								-0.540056	6.37501e-06	0.0185807
Dnaaf1																		-0.306101	0.000337521	0.0467427
Dnah10											-0.209441	0.00389179
Dnah11																						-0.623695	0.000124718		-1.14482	1.94051e-07	0.000432047	X
Dnajb1																		0.43416	4.92424e-05	0.0279465
Dnajb2																		0.251616	0.00149593
Dnajc21				-0.460872	8.18e-05										-0.255998	0.000846738
Dnase2a																						-0.417893	0.000143156
Doc2b																						-0.333581	0.00106909
Doc2g	0.195598	0.026537
Dock4								-0.23632	0.011883						-0.227239	0.00199708
Dpp10																						0.24316	0.00188105
Dpp3																		0.340623	0.000173664	0.0372336
Dppa1	-0.248318	0.00925057
Dpy19l1	-0.351835	0.00713423		-0.28784	0.000937		X
Dpysl3	0.392893	0.0173011		0.302664	0.00164974		X								0.260919	0.00201243		0.323623	0.000603528		X	0.306811	0.000730693
Dpysl4											0.135022	0.034112
DQ267102																									0.317794	0.00136994
Drd1a											-0.210747	0.00896923
Drd2								-0.38653	0.00620689
Drd5															-0.564383	0.000118753		-0.529941	0.00010859	0.0318053	X
Dscam																									0.56817	4.19017e-05	0.00605327
Dse	0.201015	0.0291162
Dsel																									0.339447	0.00171136
Dsg1a								0.410403	0.0123198
Dsp																		-0.722363	3.44037e-07	0.00291144
Dus2								0.31184	0.0169272
Dusp1	-0.423327	0.0276777						-0.257364	0.00450197																-0.726436	2.15103e-05	0.00438446
Dusp10																						-0.270806	0.00474912
Dusp18	-0.299095	0.0156563		-0.298581	0.000627		X	-0.414047	0.00211958						-0.329661	0.00036722
Dusp5															-0.418359	0.00141159		-0.453422	0.000802597		X	-0.814192	0.000402025		-1.40488	9.62986e-08	0.000432047	X
Duxbl2	0.297283	0.0173029									0.214896	0.0112371
Dym																						-0.208483	0.00488261
Dyrk3				0.233154	0.00161068
Dzip1																						0.269931	0.00107178
E030002O03Rik								-0.256441	0.00875725
E130012A19Rik															-0.383401	0.000480812
E130018O15Rik				0.251875	0.000585313
E130309F12Rik															0.256385	0.0048618						0.831194	3.79427e-05	0.042239	1.37832	3.46553e-07	0.000661427	X
E230008N13Rik	0.235308	0.0348337																-0.292213	0.000576279
E2f3											0.268557	0.00866315
E2f6											-0.192106	0.00483945
Ebf1								0.41799	0.00158219													0.411971	0.000474309		0.421088	0.000522977	0.0279242	X
Ebp																									-0.48647	5.4288e-05	0.00680221
Ece1																						-0.228625	0.00452953
Ece2											0.159761	0.0122828			0.315097	0.00209822		0.433915	0.000357223	0.0474026	X
Ecel1								-0.473143	0.0102612
Ech1																		0.279608	0.000886742
Echdc2								0.313558	0.00193222
Eci3	0.195716	0.0292197
Efemp1															0.4934	0.000534672		0.480688	0.000134026	0.0340286	X
Efhc1											-0.24597	0.00972696
Efhc2																									0.379166	0.00166098
Efhd2	-0.300291	0.0287739
Efna3											-0.210523	0.00803797
Efnb1																									0.359107	0.000297167	0.0197664
Efnb2				0.243222	0.00453772
Egfem1															-0.225658	0.00185147
Egr1															-0.351202	0.000473516									-0.456019	7.69907e-05	0.00837751
Egr2								-0.583236	0.00451061
Egr3	-0.479752	0.00968548
Eid2b																		0.265036	0.00126238
Eif1-ps3											0.148369	0.0152215
Eif2ak2								0.233176	0.0236437
Eif2ak4											0.143208	0.0275665										0.237428	0.000730495
Eif3m				0.293379	0.000796697
Eif6				0.223528	0.00496911			0.279208	0.0130726
Elac1	0.272861	0.0287178
Elk3																						0.248499	0.000966404
Emb															0.484554	0.000404956
Eml3																									-0.527945	6.74107e-05	0.007712
En2																						-0.213461	0.00207003
Enc1	-0.331506	0.0116646													-0.272915	0.000376878
Eno2																									-0.429966	0.00021428	0.016304
Enpp2															0.717872	3.88662e-07	0.00281236
Enpp5											-0.15208	0.0126992
Eomes											-0.235133	0.00656254													-0.83339	4.90231e-06	0.00202704
Epb4.1l4a															0.260894	0.00327751
Epha10				-0.291609	0.000371										-0.302287	0.00258416
Epha5				0.204182	0.00526982																	0.406425	2.32722e-05	0.0415544	0.658804	6.27954e-05	0.00742284	X
Epha6															-0.340983	0.000100223	0.0487428	-0.319953	0.000333196	0.0465895	X
Epha7																						0.441099	4.80743e-05	0.0479814	0.546961	0.000191772	0.0153333	X
Ephb1															-0.246785	0.00110683
Ephx1											-0.302538	0.00897325													-0.96727	3.65631e-07	0.000661427
Ephx3											0.192056	0.0169348
Epm2a	0.225455	0.0385045																0.337284	0.000608814
Epn3																						-0.302547	0.00142146
Epor															-0.230683	0.00199429		-0.523703	8.38647e-05	0.0305475	X
Eps8																									0.53803	2.60562e-05	0.00489721
Eral1																		0.352092	0.00145265
Erap1											0.198928	0.0150817
Erbb4																						0.260532	0.000988473		0.508292	0.000189906	0.0152684	X
Erc2	-0.263513	0.0262302		-0.26377	0.000463		X								-0.244754	0.00102697
Erf																		-0.447973	0.00059481
Esr1	0.349652	0.0218014
Esyt1																									-0.689866	2.9792e-05	0.00516346
Etnk2	-0.377433	0.00101316
Ets2																									-0.62907	2.51694e-05	0.00482452
Etv1															-0.22389	0.00179292
Etv5	-0.280781	0.0214603						-0.299704	0.00705783
Eva1c																		-0.383644	0.000603269
Exd2								0.254491	0.0120093													0.233661	0.00197932
Exog								0.207678	0.0235685
Exosc2																		0.437705	0.000405417	0.0480918
Exosc3								0.347434	0.00394361
Exph5				-0.282131	0.00132			0.255921	0.0115484													-0.251592	0.00052598		-0.842673	3.96349e-06	0.00182094	X
Extl1															-0.258679	0.00241343
Eya1								0.442712	0.0153422
Eya2																						-0.260128	0.0021543
F2r															0.28807	0.00179292
F5															0.607745	4.09277e-05	0.0330767
F7	0.243945	0.0272973
F730043M19Rik															0.201919	0.00136098
Fabp1	0.220827	0.0203274
Fads3																		0.286063	0.000786213
Fam101b				-0.415772	0.000814													-0.319832	0.000390033	0.0480918		-0.36002	0.000260471
Fam107b																						-0.366382	0.00287393
Fam114a2																		0.28765	0.000751598
Fam115c	0.203183	0.0281247
Fam124a				0.195685	0.00520554
Fam126a								0.383471	0.00582558
Fam129a	0.257675	0.016855
Fam129c																		-0.316501	0.000588003
Fam131a															-0.460766	0.000745538		-0.404401	0.000228018	0.0406067	X	-0.26623	0.00401289
Fam131b																									-0.736702	7.52442e-06	0.00265594
Fam132a								-0.323536	0.0220947
Fam135b																						-0.300619	0.000310443		-0.991124	7.73184e-07	0.000736529	X
Fam136b-ps				0.169618	0.00544334
Fam13a																						0.221359	0.00328267
Fam154b																						-0.244334	0.000874112
Fam162a	0.188239	0.0285915
Fam163b																		-0.407866	0.000120784	0.0318053		0.350996	0.00027548
Fam175a				-0.200045	0.00365
Fam185a								0.247364	0.023033									0.363052	0.000234991	0.0406067
Fam199x								0.280714	0.0205699
Fam19a1	-0.416972	0.0103392		-0.546775	7.2e-06	0.0208409	X								-0.622938	0.000340108		-0.71382	4.02355e-07	0.00291144	X
Fam212a																		-0.379222	0.000864701
Fam212b	-0.449859	0.000543934													-0.269668	0.00201616
Fam221a																						0.20682	0.00391466
Fam26e								0.454747	0.000875541
Fam3c															0.199839	0.00284391						0.239567	0.00110972
Fam53a											0.123243	0.0328827
Fam53c											0.157943	0.0304491
Fam57a															-0.311092	0.00104849
Fam58b								0.369699	0.0113525
Fam60a																						0.263189	0.00148785
Fam64a	0.262398	0.0156076
Fam71a																		-0.355847	0.00100363
Fam73a															0.207416	0.0031775
Fam81a				-0.213686	0.00183
Fam84b																		-0.384105	7.20096e-05	0.0291084
Fancd2											-0.207804	0.00554829
Fancm				-0.194096	0.00284
Fat3	-0.307122	0.00236478		-0.259954	0.000465		X								-0.246613	0.000589786									-0.492832	3.96222e-05	0.00585115
Fat4				0.390916	6.3348e-05
Fbl				0.195775	0.00455765
Fbln1															0.298715	0.000330747
Fbrsl1																						-0.232328	0.00410642
Fbxl16								-0.311172	0.0197674						-0.214365	0.00245012
Fbxl21											-0.336119	0.0133814
Fbxo25																		0.313981	0.000678887
Fbxo32	-0.272453	0.0216428		-0.230597	0.00308		X				-0.321626	0.00491202
Fbxo4								0.232598	0.00755272
Fbxw7				-0.321243	0.00273
Fbxw8																		0.323198	0.000307081	0.0458058
Fcho1	-0.424678	0.017862						-0.319398	0.018141
Fdft1				-0.220938	0.000887										-0.286361	0.000679817
Fezf2															-0.300776	0.000462929
Fgf11								-0.238268	0.0182566
Fgf16															-0.304714	0.00119716
Fgf3								-0.39529	0.0068268
Fgf5																									0.581033	1.28235e-05	0.00343669
Fgf9				-0.258532	0.00366
Fggy	-0.419469	0.00172225
Fhl2				-0.206673	0.00212
Fkbp14								0.331683	0.0237306									0.469382	0.000620582
Fkbp1b				0.233855	0.00237943			0.359403	0.022984
Fkbp4																		0.284811	0.000723829
Fkbp7								0.38825	0.0184875
Fkbp9				0.188643	0.00369169
Flii				0.265189	0.00547955
Flrt1																						-0.20081	0.00168581
Fmn1				-0.269573	0.00113
Fmod	0.457008	0.00877167													0.75719	0.000122752		0.408483	0.00104337		X
Fn3k											-0.235272	0.00121726
Fnbp1																									-0.482973	9.27594e-05	0.00948703
Fnbp1l																		0.337721	0.00123626
Fndc3a																						0.24445	0.00410695
Fndc7	0.22412	0.0268219
Fndc9								-0.50665	0.000307131
Folr1															0.603128	0.000327694
Foxa2																						-0.254262	0.00540004
Foxc2															0.278675	0.00166956
Foxe1	0.304651	0.0140356
Foxe3																		-0.317319	0.000297193	0.0452734
Foxf2				0.192568	0.00560685
Foxo4											-0.189578	0.00503512
Foxred2																									-0.5944	0.00018682	0.0151465
Frmd3																		0.354651	0.000482883	0.0485058		0.274602	0.000374309
Frrs1															0.200274	0.00481617
Frzb				-0.255596	0.00116										0.24595	0.0035132
Fsd1l								0.312779	0.0242528
Fsip1	0.199522	0.036438
Fstl4	-0.415432	0.00913771		-0.258599	0.00164		X
Fstl5																						0.668125	8.11937e-06	0.0359258	1.24226	0.000134849	0.0122354	X
Ftl1				0.211403	0.00381148
Fuca1																		0.316398	0.000711223			-0.236771	0.00371115
Fundc2															0.203635	0.00333287
Fus	0.249671	0.0179164
Fut1																		-0.276016	0.000997466
Fut10								0.273216	0.00571986
Fxyd6																						0.3841	9.25791e-05		0.940934	3.61763e-05	0.00561577	X
Fzd7																						-0.298689	0.0023165		-0.689267	3.76899e-06	0.00178835	X
G6pdx																		0.262714	0.00121578
Gab2															0.223132	0.000840485
Gabarapl2															-0.403966	0.0020002
Gabra5															-0.297681	0.00068716		-0.368993	7.24088e-05	0.0291084	X
Gabrb2				-0.322117	0.00155
Gabrd	-0.581582	0.0299244		-0.311695	0.001		X								-0.264879	0.00231376		-0.383736	0.00050676	0.0485058	X
Gadd45b																						-0.397963	0.000131089		-0.440209	0.000144547	0.0128052	X
Gadd45g								-0.344817	0.00322143
Galk2																		0.333958	0.000540844	0.0495504
Galnt10																						-0.246921	0.00161168
Galnt14																		0.324051	0.000627651
Galnt16																									-0.560687	1.03874e-05	0.00322217
Galnt18															-0.251078	0.00272787
Galnt7																									-0.466296	9.48556e-05	0.00962224
Galnt9															-0.325412	0.000329835
Galntl6															-0.359923	0.000191887
Galr1																									-0.965564	8.33337e-05	0.00882564
Gan								0.247289	0.00662679
Gap43	0.23341	0.0388781
Garem															-0.221793	0.00253175
Gatsl2				0.208913	0.00347791
Gbas	0.194719	0.0374155
Gbp8											-0.192328	0.00808101
Gcfc2								0.260891	0.0208971
Gck	0.268721	0.0256113
Gcnt1																						-0.827908	0.00185997		-1.36667	5.25904e-07	0.00066796	X
Gcnt4				-0.376152	0.000957
Gdi1	0.195607	0.035726						0.213605	0.0231889
Gem																									0.365175	0.00263859
Gemin7				0.273641	0.00100608
Gemin8	-0.274555	0.0116754
Gfpt2				-0.252953	0.00166
Gfra2	-0.353239	0.0183062		-0.414926	0.000887		X
Gfra4								0.220792	0.0250344
Ggact	0.343412	0.00815624		0.231655	0.0041254		X
Gimap4								-0.207793	0.0217917
Gipc2											-0.154977	0.00949881
Git1								-0.239771	0.0172904						-0.400145	3.39477e-05	0.0330767	-0.344636	0.000670454		X
Gja5				0.208261	0.00280431
Gjd2																									-0.895605	2.44279e-05	0.0047773
Gjd3																		-0.323581	0.000217503	0.0404666
Gkap1																		0.370358	0.000954295
Gkn1																		-0.288033	0.000707888
Glipr2											-0.229914	0.00883688
Glis3															-0.313843	0.00267073		-0.677989	0.000623118		X
Glra2																						0.548135	0.00028413		0.858962	0.00104608	0.0424651	X
Glra3	0.33381	0.00795566
Gls2																									-0.505336	3.30422e-05	0.0054493
Glt8d2	-0.417134	0.00383188		-0.317697	0.00203		X								-0.323523	0.00258136
Gm10024											-0.458189	0.00531011
Gm10025															-0.340695	0.00172514		-0.655046	1.532e-05	0.019055	X	-0.572608	0.000207758
Gm10038								-0.230275	0.0111547
Gm10048															-0.385841	0.000197561						-0.540284	0.000445992		-2.32445	1.31722e-06	0.000981577	X
Gm10139																						-0.315004	0.00119463
Gm10153																		-0.365051	0.00057523
Gm10165											0.196253	0.00486565
Gm10167																						0.214208	0.00299952
Gm10205																		-0.417372	0.000504731	0.0485058
Gm10229																		-0.321744	0.000887143
Gm10244											0.187178	0.0284761
Gm10252											0.264663	0.00131502
Gm10277																									0.500697	0.00188639
Gm10286											-0.185905	0.0140014
Gm10287								0.358918	0.00783892
Gm10306	0.271489	0.0398579
Gm10337				0.209257	0.00350689						0.225744	0.0145225			-0.208979	0.0023883						-0.253765	0.0043375
Gm10353	0.272496	0.00864912
Gm10390																									0.396413	0.00255723
Gm10396											0.177367	0.0111466
Gm10400																						0.41973	0.00392503		0.717797	0.00109785	0.04359	X
Gm10419											-0.209939	0.00562025						-0.297934	0.000390394	0.0480918
Gm10432																						-0.220656	0.00555801
Gm10451	0.228616	0.0261733
Gm10575															0.31934	0.00288519
Gm10577																		-0.287166	0.000901823
Gm10590	-0.299494	0.0186458
Gm10644											0.277008	0.0175554
Gm10691				0.235901	0.00148229
Gm10750																						0.28935	0.000835065
Gm10754								-0.986632	0.0156814
Gm10765																		-0.30071	0.000435388	0.048283
Gm10785											0.350054	0.010808
Gm10800															-0.548101	0.000261755
Gm10805	-0.392149	0.00312119
Gm10851	0.216547	0.0278532
Gm10855	-0.399412	0.0266431
Gm10861	0.26121	0.0178502
Gm10874				0.323755	0.000101326						0.444948	0.0173228
Gm11149											0.198031	0.00662131
Gm11270	0.459532	0.0190372
Gm11360																		-0.313857	0.000996264
Gm11448															-0.24764	0.00201733
Gm11453																									0.653783	0.00246866
Gm11541								-0.256901	0.0197831
Gm11667											0.164252	0.0260397
Gm11709																						-0.202494	0.00356261
Gm11710																						-0.259997	0.0018243
Gm12129											0.178578	0.0172458
Gm12201																						-0.277853	0.000734169
Gm12250															0.174613	0.00474537
Gm12452																									0.357231	0.000338932	0.0209616
Gm12472											-0.220084	0.00401961
Gm12592								0.302551	0.00660155
Gm12642																									0.308186	0.00161912
Gm12663																		0.304489	0.00129214
Gm12689				-0.280062	0.00221
Gm12728	0.203271	0.0367175
Gm12755	0.323903	0.0195227
Gm12901															-0.341046	0.00103548
Gm12957	0.303149	0.0086432
Gm12983																									0.381125	0.00167063
Gm13089	0.239897	0.0208896
Gm13181																						0.258481	0.00139501
Gm13213	0.203115	0.0397999
Gm13249	0.264238	0.0280161
Gm13305	-0.287269	0.00998257		-0.218495	0.00175		X
Gm13436											0.189893	0.00803861
Gm13466																						0.210525	0.00234953
Gm13472	0.426192	0.00631872																							0.459217	0.000938774	0.0393795
Gm136	0.216895	0.0330273
Gm13612																		-0.325721	0.000292878	0.0451735
Gm14088	0.383048	0.0146689
Gm14115								-0.301834	0.0138634
Gm14148																									0.546845	0.00192745
Gm14214	0.320566	0.0322158
Gm14371																		-0.417488	0.000452641	0.0485058					0.342492	0.00176913
Gm14403								0.260426	0.023423
Gm14439																		-0.383289	0.000278944	0.0441566
Gm14488																		-0.352963	0.00081507
Gm14496																						0.186045	0.00327145
Gm14511											-0.172386	0.00658621
Gm14529								-0.37306	0.0215553
Gm14585								-0.461204	0.00428405
Gm14926											-0.199401	0.00548776
Gm15043	-0.242611	0.0240772
Gm15195				0.267875	0.00241616
Gm15612																		-0.285415	0.000959733
Gm1604b								-0.194257	0.0183515
Gm16372																		-0.453947	8.47591e-05	0.0305475
Gm16378	0.411533	0.020105
Gm16441											-0.251096	0.00610214
Gm16488																						0.330837	0.00187525
Gm16498																						0.359163	0.001529
Gm16527	0.246558	0.0232884
Gm17252																		-0.382989	0.000412217	0.048283
Gm17305				0.265869	0.00256497						0.438771	0.00251478			0.324793	0.000712929
Gm17655																						-0.299267	0.00495916
Gm17764	0.296369	0.0346189
Gm17799	0.292097	0.010642
Gm1862											-0.434336	0.00177732
Gm19410								-0.519784	0.00768766
Gm19840				-0.274679	0.00138
Gm19924																						-0.177103	0.00332494
Gm20721				0.254525	0.00377683
Gm20726																									0.425002	0.00103858	0.0422836
Gm22107																						-0.275895	0.00314818
Gm22155											0.581394	0.00044603
Gm22173											0.439489	0.000856524													0.477364	0.000311221	0.0201138
Gm22252											0.502277	0.0250759						-0.482965	0.000540973	0.0495504		-0.351956	0.000650582
Gm22253											0.244819	0.0180818
Gm22264																									0.30264	0.000720658	0.0336974
Gm22422											0.208657	0.0297237
Gm22510											0.228008	0.0196793
Gm22578								0.217804	0.0151879
Gm22638											0.223634	0.0244084													0.338473	0.0018067
Gm22725											-0.228381	0.00227118
Gm22744											0.452327	0.00502129
Gm22749								-0.431195	0.0185885																1.31179	5.51545e-05	0.00685147
Gm22815																									0.32869	0.00192512
Gm22830																									0.371811	0.00169904
Gm22834											0.206118	0.0178453
Gm22866											0.349721	0.0341743
Gm22879											0.272872	0.00155583
Gm22887																						0.25537	0.00182215
Gm23054											0.194941	0.0146166
Gm23145																						-0.259223	0.00375765
Gm23214								-0.189872	0.0199677
Gm23244																									0.508541	6.89526e-05	0.00782653
Gm23245				0.283783	0.00268616
Gm23254											0.200968	0.0149572
Gm23297				0.27858	0.00194032
Gm23303	-0.265677	0.00720026
Gm23305											0.233997	0.0226368
Gm23347																						0.44246	0.000318989		0.701419	1.82834e-05	0.00409503	X
Gm23370																						-0.280836	0.00107724
Gm23407																						0.320622	0.00193868
Gm23442											0.228049	0.0261737
Gm23456	0.247894	0.0290576
Gm23508								0.263346	0.0250299		0.155564	0.0313773		X	0.317409	0.00372223						0.659937	1.11341e-05	0.0378077	0.811326	0.00010352	0.0101555	X
Gm23510								-0.291952	0.00753535
Gm23511															-0.410564	0.00104194
Gm23614																						0.486539	0.00291612
Gm23622				0.208658	0.00296948
Gm23649								-0.303191	0.00478798
Gm23677																									-1.6029	0.000122684	0.0114547
Gm23736																									0.491984	0.00015884	0.0135903
Gm23737											0.184525	0.00363379
Gm23739	0.217333	0.0207719									-0.173824	0.00813129
Gm23741											0.171331	0.0193559
Gm2382																						0.201819	0.00312448
Gm23847																		-0.354669	0.00023129	0.0406067
Gm23927																						-0.261751	0.00457434
Gm24089				0.576533	0.00326098						0.718002	0.000202148
Gm24095											0.241678	0.0265908
Gm24134											0.234294	0.0162714
Gm24143																		-0.388295	0.000716447						0.41313	0.00161027
Gm24201											0.193877	0.00865532
Gm24220											0.273587	0.00880236
Gm24310											0.422261	0.0326227
Gm24418											0.242786	0.00988365
Gm24445	0.455303	0.0328231
Gm24452																						0.308334	0.00405879
Gm24489											0.354096	0.000911642
Gm24491											0.142959	0.0280765
Gm24564											0.169008	0.0149222										0.515183	0.000123588		0.67478	5.60219e-06	0.002162	X
Gm24573				0.301285	0.00137277
Gm24616											0.361404	0.0053736						0.527557	2.26221e-05	0.0218258
Gm24620				0.308932	0.00133443
Gm2467											0.17497	0.0210749
Gm24674															0.215302	0.00470977
Gm24696																		-0.45711	0.000195299	0.038454
Gm24701	0.591885	0.00571961
Gm24707				-0.278527	0.00299
Gm24762															-0.260106	0.00214066
Gm24769											-0.212105	0.0103884
Gm24899								0.219693	0.0180766									0.377978	0.000717951			0.538799	0.000135266		0.539187	0.00073426	0.0339691	X
Gm24917	0.212944	0.0271892
Gm24969											0.308375	0.00863102
Gm25039	0.266098	0.0291555
Gm25089											0.225315	0.0255692
Gm25098											0.249208	0.0135026
Gm25099	-0.280046	0.0131452
Gm25120																						-0.257962	0.00292754
Gm25129				0.236702	0.0019096
Gm25131											0.178546	0.017407
Gm25203				0.212974	0.00368096										-0.246317	0.00154213
Gm25229											0.236454	0.0189933						-0.355643	0.000605727
Gm25313	0.423295	0.00419513
Gm25314											0.45318	0.016977
Gm25321																									0.738621	0.000441725	0.0253352
Gm25357																		0.378903	0.0013657			0.478077	0.000141636		0.658127	7.08843e-05	0.00795223	X
Gm25401											0.258089	0.0305035
Gm25404	0.284247	0.0115347
Gm25449											0.226469	0.0266086
Gm25515											0.216356	0.00633949
Gm25572											-0.167392	0.0131578
Gm25595																		-0.290261	0.00047768	0.0485058					0.445382	0.00238168
Gm25635								0.262951	0.00357581
Gm25647											0.285955	0.0073015
Gm25648											0.395429	0.0287722
Gm25675											0.162247	0.034507
Gm25788				0.30617	0.00111521						0.209107	0.0333378
Gm25894				0.240029	0.00231439
Gm26002																		-0.299784	0.000672342
Gm26063																		-0.316078	0.000667814
Gm26122								-0.316038	0.0195857
Gm26154																						-0.344672	0.00581872		-1.67442	5.76572e-07	0.00066796	X
Gm26205				0.214983	0.00422779						0.219374	0.0311049
Gm26315								-0.526166	0.0111315						-0.474005	0.00141566
Gm26441																						-0.244915	0.00349083
Gm26446	-0.230521	0.0288219		-0.246136	0.00168		X				-0.216923	0.00469414
Gm26467											0.301602	0.0227251
Gm26499											0.269754	0.0258136
Gm26602											0.383929	0.00417173
Gm26661	0.266756	0.01549
Gm4763	0.241708	0.0215269
Gm4802																		-0.44923	0.000332134	0.0465895
Gm4823	-0.383822	0.0207131									0.348657	0.00037039
Gm4831				-0.278769	0.000524													-0.438577	0.000353398	0.0471371					0.353386	0.00162288
Gm4842																									0.346683	0.00127848	0.0481413
Gm4845																		-0.332355	0.000965807
Gm4876	-0.279603	0.0236054
Gm4950																						-0.383285	0.00448729
Gm4968											0.253291	0.02101													0.411402	0.00194496
Gm4983																						-0.32166	0.00130173
Gm4993	0.271759	0.0216083
Gm5111	0.279646	0.00833615
Gm5121	0.361352	0.0123145
Gm5160	-0.380928	0.0158302
Gm5265	0.528684	0.000978683									0.188286	0.0317598
Gm5301																									0.286493	0.0022976
Gm5334																									0.346452	0.00197289
Gm5346								0.359407	0.0234223
Gm5356	0.322233	0.0265995
Gm5407																		-0.313048	0.000571977
Gm5409															0.236528	0.0037426
Gm5622											-0.189262	0.0122933
Gm5753	-0.284064	0.0165824
Gm5787											0.223202	0.031
Gm5839																									0.478061	0.000542172	0.028275
Gm5874	0.665764	0.0107273
Gm5897																						-0.323739	0.000304532
Gm5913											0.1875	0.0183818
Gm5976								0.362717	0.00804975
Gm6065																									0.531513	0.000817333	0.0363393
Gm6134											0.272284	0.0316412			-0.282721	0.00128447
Gm6155																									0.342811	0.0020784
Gm626	0.244456	0.02147
Gm6471								-0.33743	0.0136863
Gm6588											-0.339659	0.00350991
Gm6594																		-0.38372	0.000399223	0.0480918
Gm6946	-0.422278	0.00537034									0.165666	0.00973407
Gm7030				0.318738	0.00361454						-0.397889	0.00169564
Gm7125																									0.582058	0.000490066	0.027018
Gm7153	0.204039	0.0296585
Gm7168	-0.28002	0.00599691
Gm7180								0.201027	0.0178359
Gm7191	0.279006	0.0112866
Gm7276																						-0.511185	3.65253e-05	0.042239
Gm7278				-0.241624	0.00399
Gm7312	0.342126	0.03111
Gm7634															0.232018	0.00398339
Gm7931																		-0.521901	4.01059e-05	0.0258646
Gm8055																		-0.455535	0.000701874
Gm8194				0.218577	0.00568653			0.311348	0.0166852
Gm8290	-0.208635	0.0245227
Gm8546																									0.363771	0.000775914	0.0348728
Gm8587	0.32832	0.0156384
Gm8793																						0.257706	0.00112529
Gm8884																						0.207999	0.00282717
Gm8995								0.286483	0.0185459		0.265404	0.0294851		X
Gm9034																		-0.359419	0.000266924	0.0434036
Gm9513																									0.551262	0.000889554	0.0380314
Gm9568	0.373562	0.0070889
Gm9573											-0.222484	0.00653455
Gm9696	-0.253641	0.0154025
Gm9753																									0.510095	0.00112108	0.0441476
Gm9821																						-0.205421	0.00218682
Gm9872	-0.216017	0.0234934
Gm9886																		-0.353092	0.000831794
Gm9891	0.295377	0.0277064
Gm9899				-0.290292	0.000415
Gm9911				-0.399596	0.000969
Gm9924																									0.309537	0.00167946
Gm9926											-0.255791	0.00961736
Gm9929								-0.497054	0.00518967
Gm9931	0.216086	0.0372038
Gm9933											-0.247328	0.012269
Gm9948																						-0.259373	0.00338606
Gm996								-0.269457	0.00681743													-0.383869	0.00211332
Gmds				0.224779	0.00175493			0.267511	0.0147586
Gmpr																									-0.717275	3.80343e-05	0.00573367
Gnb5											-0.230435	0.0106535
Gng13																						-0.430789	0.00221065
Gng3	0.212436	0.0274271													0.233442	0.00146806
Gng4	0.492672	0.00582981		0.391943	0.000211725		X								0.286023	0.000984428		0.383109	0.000320987	0.0459723	X
Gng5											0.178228	0.0104649
Golm1				-0.237589	0.00216																				-0.56307	0.000160853	0.0136532
Golt1a	-0.328896	0.0271458
Gp5																									0.345519	0.000858662	0.0372488
Gpat2											-0.25481	0.00874597
Gpatch8																						0.303679	0.00140735
Gpc3																		0.301749	0.000590556
Gpcpd1																									-0.520523	0.00013318	0.0121602
Gpd1				-0.423	0.00055			-0.34383	0.019685		-0.378883	0.00223277		X				-0.478584	6.50856e-05	0.028117
Gpd1l																		0.314727	0.0010945
Gpr1				0.303976	0.00023827
Gpr124								-0.254573	0.00604825
Gpr126	-0.318899	0.0243061		-0.299732	0.002		X
Gpr133	-0.270615	0.0064835		-0.25267	0.00175		X
Gpr139								-0.478847	0.00671979		-0.472977	0.000225104		X
Gpr149											0.242998	0.0231569
Gpr152																		-0.381566	0.000341056	0.0470073
Gpr153	-0.682053	0.0169965		-0.516588	5.86e-06	0.0189844	X				-0.423495	0.00842924
Gpr161															-0.575559	2.26398e-05	0.0322299
Gpr165	0.34666	0.0105286													0.265449	0.00367238		0.449071	6.43627e-05	0.028117	X
Gpr183	-0.217666	0.0169946
Gpr26				-0.2303	0.00132			-0.40539	0.0190502
Gpr39								-0.219706	0.0215942
Gpr52								-0.566302	0.000975041
Gpr6								-0.369996	0.0081722
Gpr63															-0.529794	1.96228e-05	0.0298927
Gpr83	-0.603121	0.0048108		-0.407704	0.00208		X	-0.539172	0.00148612		-0.296738	0.00623234		X
Gpr85	0.210872	0.021063									0.221123	0.0280778													0.296221	0.00168995
Gprasp2	0.208777	0.0315726		0.204179	0.00342609		X															0.345394	0.00213016
Gprc5c																						-0.244904	0.0024795		-0.628349	1.92331e-05	0.00415435	X
Gprin3																						0.284015	0.000813799		0.684293	6.36384e-06	0.00239214	X
Gpx6								-1.674	0.00040363																0.404987	0.000877757	0.0376382
Gpx8															0.441531	0.00196814
Grasp															-0.416816	0.00248297		-0.538249	0.000181794	0.0378118	X
Grb10																		0.355738	0.000125313	0.0321101
Grb14	0.347774	0.00247957		0.299985	0.000218483		X
Grb7																						-0.280004	0.000418872		-0.612572	1.65962e-05	0.00395474	X
Greb1l																		0.403559	0.000327668	0.0462635
Grem1															-0.57759	1.65887e-05	0.0266746	-0.790207	9.84933e-06	0.0167693	X
Grid2																		0.298766	0.000485453	0.0485058
Grid2ip																						-0.463248	0.00257302
Grik2								-0.312464	0.0146931
Grik3																						-0.2844	0.00441063		-0.394582	0.000121962	0.0114242	X
Grin2a	-0.382138	0.0065256													-0.539796	6.92404e-05	0.0413351	-0.589517	3.71169e-05	0.0258646	X
Grip1								0.213587	0.016069
Grk5																						-0.396098	0.000408852		-0.949329	8.34691e-06	0.00287611	X
Grm1								-0.236721	0.00882512		-0.223509	0.006617		X
Grm2				-0.382502	0.00151
Grm4								-0.296882	0.0109425													-0.802001	0.000197707		-1.66529	7.16183e-07	0.0007148	X
Grm5																									0.639443	0.00201372
Grpr															-0.342517	5.84975e-05	0.0384807
Gsc	0.212015	0.0299392
Gsdmc4				0.273628	0.00148051
Gsg1l				-0.373962	0.000695			-0.369209	0.0101179		-0.298485	0.0106044		X
Gstm4				0.26929	0.00252881													0.391548	5.61633e-05	0.0280072
Gsto1				0.184217	0.00433786			0.34045	0.00214823													0.233905	0.00234751
Gstp1				0.295461	0.00044996
Gstt4	-0.275745	0.0169628
Gtf3c2											0.365125	0.014882
Gtf3c5																		0.376249	7.5262e-05	0.0294504
Gtf3c6								0.26224	0.013815
Gucy1a3	-0.214548	0.0271125																0.344195	0.000781776
Guf1																						0.389251	0.000476057
Guk1				0.221807	0.00556999
Gypc											-0.211713	0.00811138
Gzme																						-0.23291	0.00550682
H13				0.226691	0.00521709
H19								-0.237828	0.00596693													-0.255504	0.00504273
H1f0																						-0.261845	0.00105962
H2-Aa															0.392943	0.00115089
H2-Oa																									0.340275	0.000970122	0.0401315
H2afx								-0.239177	0.0127965
H2afy3																		-0.316059	0.000717882
H60b											0.179908	0.0213649
Hamp																		-0.337791	0.000324017	0.0459723
Hamp2				-0.284797	0.0029
Hap1																						-0.221895	0.00539751		-0.435582	0.000103857	0.0101555	X
Hapln4																									-0.553916	0.000156953	0.0135903
Hbegf								-0.209149	0.0145016
Hcn3	0.262229	0.0384634
Hdx																						0.226766	0.00358277
Hecw1																						0.293996	0.00220569
Hecw2				-0.259831	0.000912
Hemgn	0.185577	0.0314918
Hemk1											-0.197764	0.00920935
Hepacam2	0.215456	0.0170566
Herc6				-0.384981	0.00209
Hes1																						-0.216822	0.00248815
Hes6								0.206184	0.0218887													-0.23893	0.00524985		-0.462733	0.000163545	0.0137973	X
Hey1																									-0.57591	0.000137461	0.0123946
Hey2																						-0.250788	0.00283602
Hfe2	-0.308724	0.00984719
Hhat																									0.28471	0.00229271
Higd2a								0.219274	0.0150725
Hipk4	-0.561267	0.0298812		-0.292448	0.000302		X	-0.383731	0.00530933
Hist1h2aa	0.264427	0.017795
Hist1h2ak				0.264319	0.000849456										0.252427	0.000781456
Hist1h2ao				0.205744	0.00442418
Hist1h2bf				0.207035	0.00496672
Hist1h2bg															0.244657	0.000855907
Hist1h2bq				0.233019	0.00422493
Hist1h3a				0.29202	0.00271094
Hist1h3d								0.318129	0.0201141
Hist1h3e				0.303552	0.00286481
Hist1h3f				0.305971	0.00249674
Hist1h4c											0.292637	0.0216617
Hist1h4j	0.421945	0.0286343
Hist2h2ab								0.196551	0.0189727
Hist2h3c2				0.300973	0.00180575
Hist2h4	0.341357	0.0215526
Hkdc1				-0.436939	0.000184
Hlcs																									-0.694815	1.9707e-06	0.00119287
Hlx								-0.218601	0.0161285
Hmcn1	0.219016	0.0185969									-0.209203	0.00621784													-1.31619	1.71313e-07	0.000432047
Hmgcl																									-0.389944	0.000158753	0.0135903
Hmgcs2											-0.302439	0.002151
Hmgn2l6								-0.19684	0.0168863						-0.376468	0.000192419
Hmgn3								0.262699	0.0170948
Hnmt								0.294255	0.0111343
Hnrnpu				-0.293738	0.00192
Homer1								-0.49992	0.00667861
Homer2															-0.267546	0.000814374						0.305537	0.000393863
Homer3															-0.568765	7.30609e-05	0.0413351	-0.499488	0.000113829	0.0318053	X	-0.327066	0.00253584
Hoxc6											0.175498	0.0074582
Hpd															0.275765	0.00431987
Hps6											0.196662	0.0162302
Hpvc-ps											0.127661	0.0314795
Hr																						-0.269083	0.00136834
Hrh3				-0.277922	0.00287						-0.222043	0.0138103			-0.382664	0.0020854		-0.575045	2.94909e-05	0.0251189	X
Hrk								-0.384468	0.00613623
Hs3st4															-0.356657	0.000763017
Hs3st5																						0.364103	0.000248656
Hs3st6																						0.215978	0.00356276
Hs6st2															0.190243	0.00471472
Hs6st3																						0.365166	0.000813914		0.367775	0.000477205	0.0265715	X
Hsdl1																		0.367713	0.00135826
Hspa12a																									-0.56981	0.000136802	0.0123737
Hspa1b																		-0.328177	0.000704196
Hspa2																									0.520131	0.00168787
Hspa8											0.1734	0.0198805
Hspb8								-0.261903	0.00958941
Htr1a	-0.436988	0.0172794		-0.355957	0.00201		X
Htr1b								-0.370989	0.00258677						-0.486765	0.000435412		-0.548417	6.76266e-05	0.0287851	X
Htr1d								-0.346069	0.0117591
Htr2a	-0.329539	0.00664736		-0.271232	0.00164		X								-0.535155	0.000302231		-0.552584	6.12898e-05	0.028117	X
Htr2c								0.38379	0.000921195		0.226424	0.0130761		X	0.252377	0.00313325
Htr3a															-0.376543	0.000934828
Htr4																		-0.404506	0.000302841	0.0455136
Htr5b															-0.345428	0.000863423
Htra4																		-0.629187	1.70967e-05	0.019055
Hunk				-0.376642	0.00314													-0.408151	0.000725622
Icmt																						-0.254179	0.00420447
Id2				-0.252774	0.000895			-0.259544	0.0117357													-0.217264	0.00218059
Ier5l								-0.333954	0.0193151									-0.445526	0.000376802	0.0480918
Ifi203																						0.735895	0.00103489		1.95854	0.000260114	0.0180334	X
Ifi27l2b								-0.199919	0.022409
Ifitm7																									0.309938	0.00207553
Ifna5																		-0.303766	0.000713961
Ifnab																						-0.25179	0.00198285
Ifngr2				0.248961	0.00190793
Ift57																									0.428767	0.00241793
Igf2	0.354161	0.00423037													0.537091	0.000235043
Igfbp2															0.381062	0.000992547
Igfbp4								-0.41066	0.00475419						-0.505336	0.00139608		-0.508594	0.000399349	0.0480918	X
Igfbp5											-0.310999	0.00275657			-0.366839	0.00202134						-1.1496	2.44066e-05	0.0415544	-2.31048	2.87773e-08	0.000341893	X
Igfn1				-0.262937	0.000913
Ighe																						0.190886	0.00356808
Igkv1-35				0.205032	0.005047
Igsf10	0.328253	0.0390848													0.356188	0.000422638		0.339429	0.00113931		X	0.809202	0.000304216		0.537584	7.64272e-05	0.00836785	X
Igsf3															0.216899	0.00403745									0.384509	0.00157056
Igsf9b	-0.619289	0.00439702
Ikzf5								0.213991	0.00973682
Il10ra											-0.182162	0.010566													-0.457092	0.000179458	0.0147146
Il12a	-0.317522	0.0219008
Il13ra1								0.294488	0.00956434
Il17d															0.19277	0.00410653
Il17ra	-0.286629	0.0303447
Il1b																		-0.348918	0.000571545
Il1f8								-0.28909	0.0129868													-0.243657	0.000831931
Il1rapl2															0.226303	0.00393961
Il20rb																						-0.834945	3.80052e-06	0.0359258	-1.32627	3.54367e-08	0.000341893	X
Il2ra	-0.208831	0.0284901
Il2rb											-0.21759	0.0112882
Il33																									-0.616452	0.000130596	0.0119999
Imp3								0.241793	0.00898114
Imp4											-0.207712	0.0047055
Ina				-0.224573	0.00291
Inhba								-0.579494	0.00128688						-0.246408	0.00248666
Ino80e				0.196872	0.00434904
Inpp1											0.205492	0.0196169
Inpp5j																						-0.26652	0.00559933		-0.98095	6.46716e-07	0.000686219	X
Ints7	-0.308266	0.0197459
Ipcef1				-0.226158	0.00098																	0.231644	0.0037498
Ipo8	0.234176	0.0200265
Ipw											0.253219	0.00246286
Iqcg																		0.328436	0.000685683
Iqcj	-0.269666	0.0206002		-0.285092	0.000266		X
Iqgap2															-0.404657	7.54328e-05	0.0413351	-0.466312	0.000160513	0.0362961	X
Irf9	0.206656	0.0268105
Irgm1																						0.450918	0.00269612		0.412953	0.000532729	0.0280862	X
Irx3os	0.260263	0.0395013									-0.172009	0.0078455
Isg20											-0.234574	0.00540609
Islr2				0.353434	9.59134e-05
Isoc1																						0.360432	0.000492037		0.490187	0.0011075	0.043782	X
Ispd								0.327094	0.0130044
Isx				0.229894	0.00307189
Itga5								-0.598659	0.0032058
Itga7																									-0.60795	1.66694e-05	0.00395474
Itga8															-0.249232	0.00153144		-0.416805	0.000586394		X
Itga9								-0.476593	0.00372991
Itgav								0.268797	0.0185834
Itgb5																						-0.293294	0.00171009		-0.84347	1.52495e-06	0.00102647	X
Itgb8				-0.224478	0.00314
Itgbl1	0.306838	0.029264													0.250841	0.00128752		0.410356	5.67597e-05	0.0280072	X
Itih2															0.222624	0.00475189
Itk	0.31515	0.00246971
Itm2a																		0.401715	0.000396769	0.0480918
Itpka	-0.674687	0.0219139		-0.386283	0.000247		X	-0.527615	0.0207459						-0.845267	3.74161e-05	0.0330767	-0.679468	0.000165875	0.0366496	X
Itpr1	-0.25614	0.0204507		-0.196998	0.00241		X
Itpr3															0.221555	0.00143718
Iyd																		-0.557691	9.81523e-05	0.0305475
Jade2																						-0.23396	0.00190219		-0.529652	0.000177393	0.0145947	X
Jag1											-0.331324	0.00494672
Jazf1																						0.347468	0.000116607		0.41273	0.000323989	0.0204304	X
Jkamp								0.207309	0.0252134
Jph1															-0.317637	0.00172275		-0.588216	7.94884e-06	0.0156881	X
Jtb								0.199191	0.0161436
Jun															-0.198653	0.0016224
Jup																									-0.611214	2.62915e-05	0.00490956
Kalrn															-0.293187	0.000262499
Kansl3				0.176443	0.00453833
Kcna1	-0.276183	0.00892531
Kcnab3	-0.470222	0.00152519		-0.333077	0.00134		X
Kcnb2																						0.790064	0.000180594
Kcnc1																						-0.294231	0.00439832
Kcne2															0.301582	0.0031451
Kcng1											0.268089	0.0141318
Kcng2																		-0.355903	0.000323417	0.0459723
Kcng3											-0.267797	0.0080663
Kcng4																						-0.275751	0.00372177
Kcnh3				-0.315869	0.0017										-0.476301	0.00165351		-0.559556	0.000397539	0.0480918	X
Kcnh4	-0.633475	0.00372905		-0.532457	6.19e-05		X	-0.620907	0.000441864
Kcnh5	-0.37621	0.0135971		-0.332674	0.000469		X
Kcnh7				-0.293973	0.00217										-0.281396	0.00100886
Kcnip2	-0.452157	0.0111853		-0.334146	0.00217		X								-0.290404	0.000376286
Kcnip4																									-0.805473	2.35805e-06	0.00131528
Kcnj13															2.46353	4.21585e-08	0.000406745
Kcnj9	-0.312901	0.0236736																							-0.559065	4.85604e-05	0.00635987
Kcnk2																						0.447405	0.00110975		0.787765	5.44988e-06	0.00215327	X
Kcnk4	-0.584913	0.0019891		-0.511024	0.000161		X								-0.494023	0.000346915		-0.759701	4.09239e-05	0.0258646	X
Kcnk9	-0.335324	0.00903962
Kcnmb4os2											0.190683	0.0300104
Kcnn2															-0.332679	0.000492999
Kcnq2																						-0.255206	0.000696129		-0.64896	9.92165e-06	0.00322217	X
Kcnq3															-0.260441	0.00165459
Kcns2				-0.298506	0.00208
Kcnt1																		0.366843	0.000430058	0.048283
Kcnu1											0.265734	0.00243801
Kcnv1	-0.432553	0.0026212		-0.318617	0.00167		X
Kctd1	-0.228649	0.0300669		-0.291024	0.00014		X
Kctd10				0.26945	0.00388597													0.278287	0.0012933
Kctd16				-0.267888	0.00153
Kctd4															-0.311756	0.000152559
Kctd5																		0.428701	0.000561852
Kctd8																									0.373682	0.00140429
Kdm6b								0.252542	0.0116315
Khdc1b																						0.2069	0.00374837
Khdrbs2																									0.366161	0.00146803
Khdrbs3															-0.319611	0.000294723		-0.362767	0.000152667	0.0356355	X
Kif17	-0.340584	0.0139847
Kif26b				0.300249	0.00261538			0.227366	0.0170796
Kit											-0.284689	0.0050572
Kiz								0.240846	0.0067478
Klc2																									-0.598343	2.00212e-05	0.00424208
Klf10	-0.385792	0.0114198																				-0.247901	0.004862		-0.648036	2.95188e-05	0.00514694	X
Klhl1				0.347328	0.00453026
Klhl10								-0.26059	0.00842177
Klhl12								0.342328	0.0141262
Klhl13															0.247545	0.00109636
Klhl2															-0.282903	0.00119802
Klhl34											0.238048	0.00477976
Klhl4																		0.45743	0.000271553	0.0435463
Klk1b4	0.223062	0.0388626
Klk5																						-0.260693	0.00143064
Klk8															-0.37093	0.00191909
Kndc1																									-0.921956	4.49435e-06	0.00191301
Kptn				0.397848	3.28817e-05													0.428466	5.6478e-05	0.0280072
Krt16	0.269676	0.0233276
Krt24																						-0.284793	0.000351975
Krt42																						0.261305	0.00051507
Krt80				-0.272328	0.00143
Krt86																									0.265876	0.00258405
Krt9								-0.695689	0.000480276		-0.627784	0.000128391		X				-0.461589	0.000948401
Krtap1-3																		-0.326093	0.000238194	0.0406067
Krtap10-10															0.310798	0.00159972
Krtap12-1	-0.345402	0.0210651
Krtap19-3											-0.190008	0.0127794
Krtap31-2	0.266387	0.0398457
Krtap5-1																		-0.397497	0.000315908	0.0459723
Krtap9-3																		-0.380049	0.000110143	0.0318053
L1cam				0.301218	0.000162991																	0.214809	0.00304705
L3mbtl3																									0.431288	0.000443716	0.0253599
l7Rn6																						0.199954	0.00372759
Lad1																		-0.380539	0.000383458	0.0480918
Lama4																		0.283638	0.00106732
Lamc2								0.246183	0.0131208
Lamp5	-0.603867	0.0011675		-0.773943	3.45e-07	0.0049876	X
Lancl2								0.22299	0.0216625
Layn																									-0.979569	3.1128e-06	0.00160887
Lbp								-0.269618	0.0147452		-0.315117	0.000131537		X	0.499261	0.000282901
Lce3a																									0.354894	0.00191246
Lcorl				-0.385189	0.000332
Lct															-0.628979	0.000509552		-0.707962	1.68053e-05	0.019055	X
Ldhb	-0.254535	0.0267714
Ldlrap1																						-0.351989	0.00339299
Lefty1															-0.484834	0.00062677
Lepr															0.336344	0.000149911		0.306045	0.00110229		X
Lgi2				-0.287281	0.000633																				-0.604095	4.2415e-05	0.00605664
Lgi3																									-0.4248	0.000180083	0.014724
Lgr5																						0.361614	0.000733322		0.760559	2.03721e-05	0.00424208	X
Lgsn															0.215484	0.00179208
Lhpp															0.200352	0.00148697
Lhx9															0.265229	0.00141666
Limd2																		-0.262704	0.000964072			-0.191904	0.00292615
Lin28b								0.224149	0.019341
Lingo1				-0.291503	0.00134
Lingo3																		-0.415829	0.000814979
Lmln															-0.248529	0.00207248
Lmo2								-0.386352	0.0027548
Lmo4	-0.213258	0.0276564
Lmod3	0.193448	0.0377519
LOC101055939																									0.281247	0.00166511
LOC101055956											0.218753	0.0133347
LOC102632102								-0.254709	0.00656627													-0.401558	0.000494711
LOC102632213				0.186756	0.00293126
LOC102632389																		-0.438654	0.000827097
LOC102633151															-0.268998	0.00204057
LOC102633612																						0.32398	0.000516718
LOC102634296											-0.198037	0.00768016
LOC102636451								0.285545	0.00714703
LOC102636769											-0.180291	0.0108552
LOC102637887															-0.603421	2.65925e-05	0.0330767	-0.616054	0.000658432		X
LOC102638837											-0.258868	0.0109409
LOC102638850											0.306432	0.00357245
LOC102639173				-0.298821	0.000312
LOC102639847																									0.298262	0.00262932
LOC102640399											0.256722	0.0022951
LOC102640468	0.285567	0.0227751
LOC102642047																						0.312119	0.00345034
LOC102642487	-0.481289	0.00308949						-0.32868	0.0211991
LOC102642711																		-0.435729	0.000389563	0.0480918
LOC102642717	0.43557	0.00272827						0.466533	0.00967829
LOC102643030											-0.297357	0.0130047
LOC102643054				0.228706	0.00272923
LOC546061																		-0.325667	0.000452914	0.0485058
Lpp				0.206146	0.00539861
Lrfn2																						-0.213936	0.00120141
Lrg1	-0.333818	0.00378048
Lrp1b																						0.629315	7.23712e-05		0.656363	3.78925e-05	0.00573367	X
Lrrc10b											-0.461419	0.000480283			-0.775211	9.19811e-05	0.0459018	-0.836831	5.80581e-05	0.0280072	X
Lrrc4c																						0.345439	9.25758e-05
Lrrc55				-0.333302	0.000457
Lrrc7																						0.509213	5.19187e-05	0.0484753	1.00032	1.16508e-05	0.00330608	X
Lrriq3								0.196102	0.0227421
Lrrk2	-0.364861	0.00509091																0.311742	0.00123979			0.293094	0.000169034
Lrrn2											-0.196478	0.0137573
Lrrn3								0.326172	0.00650902		0.27456	0.00181616		X
Lrrtm1				0.18623	0.00550963																	0.443776	1.99597e-05	0.0412652
Lrrtm2																		0.266775	0.00118189			0.284383	0.00322137
Lrrtm4								0.293926	0.00528385
Lsm5								0.644165	0.00114886
Lsp1				-0.26362	0.00103
Lta4h																		0.258313	0.00099005
Ltbp3																						-0.213695	0.00164952
Ltk	-0.213664	0.0293308
Ltn1																		0.31196	0.000590747
Lurap1																						-0.246472	0.0038941		-0.58746	1.8943e-05	0.00412245	X
Lurap1l															-0.500971	0.000753616		-0.547223	0.000115038	0.0318053	X				0.67657	5.15618e-05	0.00661024
Ly86				0.178009	0.00482218
Lynx1								-0.43659	0.0128504		-0.266824	0.00134466		X				-0.366117	0.000394062	0.0480918
Lypd1				-0.494687	0.000801			-0.222095	0.0215512
Lypd3								-0.427232	0.0115407
Lyst															-0.265668	0.000564652
Lzts3				-0.299455	0.00381			-0.301547	0.0209952						-0.40443	0.000443134
M1ap																						-0.267991	0.00106354
Mab21l1	0.247567	0.0301898
Mab21l2																									0.437224	0.00149584
Mael											-0.173319	0.0129211
Maf																									-0.89967	3.45191e-05	0.00555068
Maf1				0.240497	0.00187375
Maged2																		0.348697	0.000716746
Magi1																						0.277249	0.0039863
Mak								0.257554	0.0155621
Mal2																						0.506986	0.00133452		0.764385	8.6497e-05	0.0090709	X
Malat1				-0.23959	0.00229										-0.258383	0.00178083
Mamstr																						-0.34242	0.00270832		-0.519536	0.00014445	0.0128052	X
Man1a															-0.354684	0.00113473		-0.357459	0.00051323	0.0485058	X
Man1b1																		0.345252	0.000474523	0.0485058
Man2a1																						0.193808	0.00302212
Mansc4																		-0.336983	0.000726315
Maoa															0.273582	0.00475334
Map3k12																									-0.4669	0.000103516	0.0101555
Map3k15															-0.411403	0.000138935
Map3k5				-0.216465	0.00312																	0.32632	0.000667353		0.487018	0.000235925	0.0172133	X
Map6d1				-0.235361	0.00124
Mapk11	-0.294816	0.020247
Mapk12	-0.35325	0.0156905																				-0.321525	0.00439526		-1.43091	4.53625e-07	0.00066796	X
Mapk6	-0.273377	0.0108644		-0.297291	0.000377		X
Marc2															0.276508	0.00274835		0.418783	3.2696e-05	0.0251189	X
March1																		0.357018	0.000431329	0.048283
March11																						-0.440266	0.000395303
Marcks											0.175155	0.0178893			0.433748	0.000189438		0.383536	0.000123593	0.0321101	X	0.556226	4.10857e-06	0.0359258	0.803692	0.000145881	0.012834	X
Marveld2																						-0.274171	0.00245178		-0.735594	7.95194e-05	0.00858655	X
Mas1				-0.267904	0.0039
Masp1				0.237683	0.00329525													0.390586	0.000448355	0.0485058
Mast1				0.294965	0.00253817													0.266742	0.00103522
Mast3	-0.399327	0.0288963													-0.325968	0.00046371
Matn2				-0.324317	0.000481										-0.441024	0.000548797
Mb21d2																									0.289814	0.00177403
Mcam																									-0.678316	3.62192e-05	0.00561577
Mcm5											-0.263459	0.00279872
Mcm9																		0.290939	0.000714235
Mdga1															-0.373526	0.000133582
Mdga2											-0.171858	0.00605622
Mdp1								0.303172	0.00350283
Me3																						0.394904	5.94418e-05		0.492904	0.000289351	0.0196135	X
Med11				0.218994	0.00186762													0.267649	0.0012103
Med16															0.199437	0.00234178
Med20																		0.285134	0.00147501
Mef2c															0.213105	0.00485214
Meg3																						0.339514	0.000424669		0.447156	0.000471486	0.0264845	X
Megf11	-0.348518	0.00198767																							-0.700949	2.48444e-05	0.00479397
Meis1								0.221754	0.0104574													0.227026	0.00133916
Mertk	-0.30518	0.021336
Mesdc1								-0.312246	0.00850822
Met				0.379303	9.79722e-05
Metap1d																						0.212354	0.00158078
Mettl1				0.279773	0.000447722													0.353452	0.00151147
Mettl17	-0.285144	0.0181339
Mettl20															0.412258	0.000179139									0.349864	0.000292197	0.0197025
Mettl24															-0.459646	0.00072817
Mex3a																						0.229624	0.00130247
Mfsd7b											0.136293	0.023498
Mical2															-0.305779	0.00047289
Micall2								-0.284901	0.0113654
Mid2															0.270034	0.00426563		0.390735	0.000209715	0.0396731	X
Mien1																		0.29793	0.000846484
Mif4gd																									-0.645082	2.91839e-05	0.00514694
Mios																						0.263274	0.000437788
Mir128-1				-0.496441	0.000624										-0.315366	0.00141587
Mir128-2	-0.245211	0.0216497
Mir134																		0.407194	0.00016845	0.0368209		0.5298	0.000291		0.424833	0.0019383		X
Mir135b	-0.269294	0.0137933
Mir136																						0.432439	3.74789e-05	0.042239
Mir140				0.286469	0.00164195
Mir143				-0.222251	0.00373
Mir148b																						-0.346303	0.00225816
Mir150																		-0.342999	0.00031836	0.0459723
Mir181b-1								0.279539	0.0236416		0.189172	0.024834		X
Mir1839	0.196685	0.0282401
Mir194-1																		-0.431226	0.000308601	0.0458058
Mir221															-0.342808	0.00272838
Mir222											-0.221325	0.00790817						-0.367277	0.000684085
Mir23a																		-0.353878	0.000555195						0.344351	0.00246047
Mir297b											0.410179	0.00424852
Mir300																						0.514656	0.000433249
Mir30c-2											0.145941	0.0325398
Mir337											0.136576	0.0270697
Mir344																									0.410941	0.000913426	0.0386524
Mir34b											-0.208828	0.0113849										0.210625	0.00116252
Mir350											0.212491	0.00496731
Mir376b											0.212617	0.0240316
Mir377																						0.544397	0.000369395		0.467296	0.00107919	0.0431438	X
Mir379				0.26648	0.00475669						0.24316	0.00488597
Mir380																		0.565845	0.000115649	0.0318053		0.610792	0.000216704
Mir382				0.24627	0.00483358																				0.403035	0.000723452	0.0337735
Mir409											0.183752	0.0109366										0.465144	0.00012509
Mir412				0.205626	0.00437977													0.594467	0.000238213	0.0406067
Mir434																		0.478088	0.000377297	0.0480918
Mir451a											0.169064	0.0261749
Mir496a											0.182388	0.0101716
Mir500	0.251668	0.0165321
Mir539																						0.327335	0.00022265
Mir541											0.266382	0.0172537
Mir543				0.381606	0.00527394																	0.485674	0.00232836		0.550467	0.000106292	0.0102551	X
Mir568															-0.253275	0.000652342		-0.461341	0.000809002		X
Mir666	0.195459	0.0309354
Mir667																									0.289282	0.00149858
Mir668																									0.333878	0.00237774
Mir679																						0.440724	0.00082058		0.470221	0.000709847	0.0334078	X
Mir680-2																		-0.42372	0.000352444	0.0471371
Mir9-1	-0.276855	0.0194528													-0.319153	0.000354883
Mir93	-0.30203	0.00243269
Mir99a																		0.458904	0.00130141
Mirlet7e																						-0.330687	0.00396111
Mis12																		0.404886	0.000145008	0.0352535
Mkl2				-0.561463	0.000459						-0.488338	0.000557832						-0.705069	0.00037667	0.0480918
Mllt4																						0.249668	0.000841572
Mmp17																						-0.513696	0.000101377		-1.19128	1.17825e-05	0.00331099	X
Mon1a				0.238994	0.00461089
Morn2	0.235828	0.0299459																0.348029	0.000612117
Mospd1															0.245264	0.000720486
Mpp7								0.268253	0.0183488
Mpst				0.174111	0.00554871
Mpzl3																						-0.293059	0.00558644		-0.712937	6.89979e-06	0.00247513	X
Mrgprb1	0.217191	0.0315908
Mrgpre				0.266204	0.000990822										0.278116	0.00114434
Mrgprf																						-0.48375	0.000757266		-1.3644	2.99444e-08	0.000341893	X
Mrgprx1	0.28386	0.0225949
Mro				0.216133	0.00218239			0.28077	0.0056738		0.23913	0.0130441		X				0.326333	0.000770744
Mroh1																						-0.188137	0.00497386
Mroh5																		-0.465672	0.000160121	0.0362961
Mrpl13																		0.288057	0.00131785
Mrpl46											0.152366	0.0296223
Mrpl9																		0.33478	0.000189647	0.0381191
Mrps26																						-0.319002	0.00139367
Mrps9	0.207187	0.0369712
Ms4a5											0.154224	0.0102352
Msh3																						0.186787	0.00359102
Msmp											0.210238	0.00341477
Msra															-0.242862	0.001144
Msx1	0.210898	0.0384454
mt-Ta				0.545799	0.00417252						0.652202	0.0017838
mt-Tc											0.293373	0.00753059
mt-Te											0.322633	0.000491889
mt-Tf											0.255033	0.0253308
mt-Tg											0.246278	0.0161228
mt-Th											0.521394	0.000730283
mt-Tm											0.320386	0.000444409
mt-Tn				0.257587	0.003614						0.480922	0.000537264
mt-Tq				0.648447	0.000328698						0.600901	0.0023371
mt-Ts1											0.207874	0.0186624
mt-Tv											0.320919	0.000536541
Mt1											-0.185863	0.0068687
Mtag2																						-0.177538	0.00570295
Mtcl1																									-0.471734	6.66949e-05	0.0076909
Mthfd2l																									0.280213	0.00185442
Mtmr11																									-0.824589	1.10211e-05	0.00322217
Muc15																						0.483648	0.000143134		0.848737	0.00057229	0.0289587	X
Mum1											-0.169441	0.00666393
Mus81																						-0.352418	9.45738e-05		-0.611572	1.75497e-05	0.00405304	X
Mxra7	-0.210377	0.0274195
Mxra8															0.27321	0.000401189
Myadml2																						0.215949	0.0010358
Mybl1																		0.523019	4.69745e-05	0.0277476
Mybpc3																									-1.11033	1.90594e-07	0.000432047
Myc	0.258574	0.0281313
Myd88																		0.375818	0.000802014
Myl4	-1.05267	0.00248024		-0.869694	5.9e-06	0.0189844	X
Myl6								0.20189	0.0135424
Myl6b				0.31718	0.000281676
Myo16																		0.347821	0.000234635	0.0406067
Myo18b	0.18137	0.0364082
Myo3b								-0.659395	0.00265642
Myo5c	-0.234538	0.0141631						-0.24972	0.0160523
Mysm1				-0.28813	0.00165
n-R5s1											0.348188	0.00415414
n-R5s102															-0.205005	0.00163751
n-R5s136											0.512329	0.00176373
n-R5s162											0.365417	0.00519153
n-R5s168	0.303258	0.00697738
n-R5s193																		-0.563124	0.000534191	0.0492408
n-R5s195															-0.244625	0.000403638
n-R5s197											0.218399	0.017503
n-R5s2											0.274243	0.00649394
n-R5s204				0.315215	0.00407345
n-R5s210											0.400249	0.0156214
n-R5s25																									0.399061	0.000560762	0.0286228
n-R5s28																									0.277067	0.00252797
n-R5s33	0.404531	0.00281327									0.459419	0.00131865
n-R5s50				0.299499	0.00288827						0.214602	0.00942134
n-R5s60	0.266022	0.0138547
n-R5s71											0.419313	0.00147908
n-R5s95																									0.366805	0.000472153	0.0264845
N4bp3								-0.300647	0.00257429
Naa50				-0.218634	0.00122
Nab2																						-0.684405	2.70751e-05	0.042239	-1.16459	5.50519e-06	0.00215327	X
Nagk				0.338447	0.000776078			0.309167	0.00695975		0.256732	0.00249478		X	0.286806	0.000301067		0.448304	0.000269216	0.0435317	X
Nalcn																						0.269746	0.00254728		0.460875	0.000188157	0.0152124	X
Nans																		0.323008	0.000641687
Nap1l1				-0.314365	0.000759
Nap1l3																						0.316245	0.00248086
Nap1l4															0.18114	0.002721
Napg																						0.199639	0.00273955
Nat8l											-0.2078	0.00814673
Natd1															-0.216537	0.00236716
Nav3																						0.301607	0.000376182		0.450728	5.86558e-05	0.00711383	X
Nbeal1															0.23806	0.00393793		0.373703	0.00108479		X
Nckap5																		0.311289	0.00107617
Nckipsd											0.149503	0.0174548
ND6											0.64564	0.00112764
Ndufa1				0.272173	0.00142268													0.371693	8.4575e-05	0.0305475		0.220538	0.000833548
Ndufa11											0.198894	0.0212981
Neb																						-0.332134	0.000120392
Necab1																						0.889613	2.78217e-05	0.042239	1.25377	1.32261e-06	0.000981577	X
Necab2															-0.288264	0.000953175
Nedd1								0.387189	0.00143117
Nek2																						-0.363098	0.00227629
Nell1	-0.35322	0.00887515		-0.342694	0.00196		X
Nell2								0.219969	0.022726
Neto1															-0.297148	0.000489325		-0.349451	0.000154818	0.0358484	X
Neto2								-0.552635	0.000455353		-0.290823	0.0090672		X
Neu2				-0.440836	0.000249
Neurl1a																									-0.421547	0.000177492	0.0145947
Neurod1																		0.437867	9.11646e-05	0.0305475
Neurod6															-0.725098	7.0615e-06	0.0185807	-0.597594	1.08172e-05	0.017394	X
Nexn											-0.284833	0.00763661
Nfxl1																						0.37459	0.0022817		0.404515	0.00106756	0.0428974	X
Nfya															0.349436	0.00078035		0.577145	7.53961e-05	0.0294504	X				0.528201	5.87412e-05	0.00711383
Nfyc								0.198938	0.0193118
Ngb								-0.321743	0.00426828
Nhlh1															-0.402944	0.00132891
Nhsl1																		0.361695	0.000532065	0.0492016
Nif3l1																		0.3969	7.635e-05	0.0294504
Nifk								0.27191	0.016054
Ninj1				0.238718	0.00322104			0.230944	0.0189131
Nipsnap1								0.262889	0.0249544
Nipsnap3b															0.205088	0.00159227
Nkd2																		-0.39892	0.000479489	0.0485058
Nlgn1																						0.433378	0.000406473		0.668142	4.60633e-05	0.00625141	X
Nlk	-0.270953	0.00927628		-0.282838	0.000314		X
Nlrc5																									0.316133	0.0012613	0.0476702
Nmbr				0.363433	0.00169828
Nme3															-0.308836	0.000492091									-0.533959	0.000131098	0.0120079
Nmnat1																		0.383305	0.000480727	0.0485058
Nnmt	0.335979	0.0121999		0.246851	0.000460283		X				0.154209	0.023708
Nol10								0.274719	0.0169356
Nol3	0.226886	0.0354202		0.211022	0.00432204		X											0.345114	0.000229173	0.0406067
Nol4	-0.260071	0.00825824																							0.570164	0.000240341	0.0173107
Nol4l								-0.20763	0.0201166
Nos1								-0.31125	0.00187739
Nos1ap	-0.362922	0.00499		-0.270837	0.000651		X								-0.390847	0.00116187		-0.415115	0.000303487	0.0455136	X
Nov															-0.347517	0.00230649
Npas4	-0.514585	0.0114983						-0.904519	0.0013108						-0.546394	0.000619946
Npffr2								-0.371977	0.000872098		-0.281881	0.00133402		X
Npl								-0.416525	0.00397485
Npm3								0.315164	0.0149853
Npnt				-0.234978	0.0027
Npr2				0.210269	0.00425328
Npsr1											-0.472706	0.000898259			-0.379887	0.00213759
Nptx1															-0.301087	0.00158742						-0.267862	0.00390757
Nptx2	-0.65657	0.00430939
Npy	-0.355818	0.0196039		-0.315151	0.00187		X
Npy1r								0.198823	0.0195242
Npy2r															-0.491976	0.00178984
Nr1d1																									-0.461937	4.09702e-05	0.0059891
Nr2c1																		0.265486	0.000784878
Nr2e3																									0.359934	0.00132012	0.0494943
Nr2f6																						-0.241467	0.00505931
Nr3c2	0.231734	0.010507						0.313709	0.00283644						-0.289186	0.00158265		-0.274484	0.00100436		X
Nr4a1								-0.552447	0.0124955						-0.453421	0.00273389
Nr4a2	-0.345067	0.0034951
Nr4a3											0.331298	0.00915054
Nrep	-0.377414	0.00324464		-0.389433	0.000132		X															-0.273864	0.00519484		-0.676997	1.37654e-05	0.00348318	X
Nrg1															0.207147	0.00385615
Nrg3																						0.543406	8.68852e-06	0.0359258	0.53489	0.000526269	0.0279378	X
Nrip1															-0.250486	0.00225077
Nrn1	-0.504646	0.000206752		-0.438525	3e-05		X
Nrn1l								-0.445321	0.00274154
Nrsn1				-0.268579	0.000755
Nsdhl											-0.251093	0.000698293
Nsg2																									0.857108	1.86755e-05	0.00409503
Nsmf															-0.269951	0.00247375
Nsun7								0.328469	0.023971
Nt5c				0.214553	0.00212219						0.236425	0.0213015
Nt5c1a								-0.459304	0.0126236																-0.615052	4.80527e-05	0.00632198
Ntf3																						0.396417	0.00235033
Nthl1	0.28894	0.0174228									-0.26842	0.00143309
Ntn5	-0.340547	0.014968
Ntng1																									-1.01271	8.19648e-07	0.000741371
Ntpcr								0.220296	0.018871
Ntrk3								-0.212061	0.0142742
Nts															0.523233	0.000448925		0.876398	2.61577e-07	0.00291144	X
Ntsr1															0.580067	0.000568253
Nudt1	0.203718	0.0228206
Nudt10				0.236693	0.00443182																	0.412151	0.00201053		0.376604	0.00245908		X
Nudt11	0.335282	0.0166018
Nudt12																		0.340813	0.000860473
Nup133																		0.299757	0.000934564
Nwd2	-0.294141	0.00778493		-0.342367	0.000415		X
Nxf7				-0.282441	0.00404
Nxpe5								0.265532	0.00770057
Nxph1																						-0.221442	0.00474723
Nyap2																						0.375378	0.000232668		0.452373	0.000510178	0.0274909	X
Nynrin																									0.459096	0.000157675	0.0135903
Obfc1	0.279276	0.0271781
Odf2																									-0.714942	2.65556e-06	0.0013975
Odf4								-0.387503	0.00306153
Ogfr				0.345271	0.00135369													0.380343	0.000402299	0.0480918
Olfm1	-0.26008	0.0159872		-0.308777	8.21e-05		X								-0.280625	0.00048337		-0.324842	0.000342797	0.0470233	X
Olfm2															0.299257	0.000199718		0.403062	0.000188149	0.0380824	X
Olfml2b				0.293167	0.00251375													-0.315708	0.000352817	0.0471371
Olfml3								-0.266781	0.00479859
Olfr10											-0.233347	0.0132753
Olfr1062															-0.287755	0.000721002
Olfr1147-ps1																		-0.352852	0.00031887	0.0459723
Olfr1224-ps1				0.219722	0.004197
Olfr1256				0.204896	0.00383963
Olfr1262								0.387609	0.00451758
Olfr1265								-0.209512	0.0192278
Olfr1273-ps											-0.314713	0.00398851
Olfr1326-ps1	-0.258424	0.00901301
Olfr1337																		-0.341172	0.000628284
Olfr1343-ps1																						0.206576	0.00254702
Olfr1359																		-0.325143	0.000236477	0.0406067
Olfr1367								-0.2412	0.0162164
Olfr1382											0.247107	0.031256
Olfr1418				0.296882	0.000405053
Olfr1423	0.238682	0.0292246
Olfr1456-ps1											-0.389388	0.000602063
Olfr172											-0.367718	0.0132218
Olfr220	0.242581	0.024461
Olfr237-ps1											-0.153996	0.012859
Olfr267								0.194576	0.0243052
Olfr316	-0.235367	0.0275001
Olfr387-ps1								-0.290939	0.0200069
Olfr392	0.199977	0.0307575
Olfr414								0.235648	0.00742517
Olfr458											-0.227955	0.00672179
Olfr46															-0.622576	7.98057e-05	0.0413351	-0.743347	2.56739e-05	0.0239566	X
Olfr464	-0.624055	0.000151215
Olfr471								0.32238	0.00893084
Olfr53															-0.27306	0.00227606
Olfr538															-0.451197	8.1988e-06	0.0197013	-0.594882	9.66681e-05	0.0305475	X
Olfr55																		-0.424244	0.000545555	0.0498124
Olfr566				-0.284944	0.00328						-0.380027	0.00827891
Olfr675								-0.340726	0.00123807
Olfr693				-0.260245	0.00062
Olfr718-ps1																		-0.407023	0.000639574
Olfr76																		-0.352956	0.000252779	0.0422915
Olfr78	-0.28942	0.00810376
Olfr835	0.231894	0.0248798
Olfr843											-0.158796	0.0123512
Olfr874	0.264234	0.0159977
Olfr94																									0.416335	0.00188743
Olfr964-ps1	-0.237098	0.0301593
Oma1																		0.481924	0.000417166	0.048283
Ooep	0.215196	0.0355158
Opn3											-0.316787	0.000753565
Opn5															-0.199822	0.00249841
Oprd1	-0.434411	0.00717301
Oprk1	-0.492762	0.00389134		-0.450473	0.00196		X
Oprl1																						0.297947	0.00114953		1.16642	1.2501e-05	0.00342165	X
Orai2																		-0.342749	0.000192286	0.0381575
Osbpl5															0.230045	0.0022796
Osbpl8								-0.29267	0.0093877
Oscar											-0.273178	0.0020532
Osr2	-0.264783	0.0223222
Otof	-0.460247	0.0128916		-0.51703	0.000562		X
Otx2															0.595113	0.000233677
Oxnad1								0.289223	0.00893725
Oxsm															0.269053	0.00430954
P2rx5															0.271407	0.00348923
P2rx6	-0.246641	0.0126071
P4ha3											-0.329315	0.0122084
Pa2g4				0.203577	0.00169303
Pabpc1l2b-ps				0.361271	0.00158257
Pabpc5	0.221676	0.0197311
Pabpc6	0.335071	0.00596113
Pacrg	0.189077	0.034552
Pag1																						0.294043	0.000824276
Pagr1a																									-0.776105	4.1368e-06	0.00184252
Pak1				-0.236442	0.00083
Pak7				-0.333882	0.00149
Pamr1				-0.362375	0.00169
Paox											-0.17661	0.00514625
Papolb											0.204551	0.0169602
Pappa																						-0.464038	0.000481383		-1.44635	0.000114063	0.010789	X
Pappa2																									0.298214	0.00240046
Paqr7																						-0.356041	0.000200075		-0.591655	3.69788e-05	0.00566304	X
Pard3b								-0.298021	0.0135384
Parp12	0.290101	0.0180842
Parp3											-0.178604	0.00585715
Parp8																						0.311784	0.000896223		0.485654	0.000240573	0.0173107	X
Parva															0.289113	0.00250528		0.326636	0.00022264	0.0406067	X	0.304838	0.00177579		0.594136	0.000138532	0.0124524	X
Parvb				0.217314	0.0039219
Pax2	0.203896	0.0252594
Pax6																									0.33579	0.00215413
Pbk								0.335832	0.000892497
Pcbd1	0.442957	0.0108488		0.394559	0.000272397		X
Pcbp4																									-0.959081	9.81439e-06	0.00322217
Pccb								0.180311	0.0234675
Pcdh1															-0.341968	0.00148819
Pcdh10								0.214438	0.0205767		0.144639	0.0161209		X
Pcdh11x															0.404246	3.34138e-05	0.0330767	0.388901	0.00040387	0.0480918	X	0.464133	0.000622418		1.00008	1.35535e-05	0.0034716	X
Pcdh15								-0.252267	0.0178217
Pcdh17				0.304983	0.000187126
Pcdh19	0.268418	0.0138046		0.388859	0.00017797		X
Pcdh20				-0.329437	0.000505			0.555032	0.014514
[truncated: 945 more rows]

## Sheet: S2
SUPPLEMENTARY TABLE S2.TRAP genes in the top differentially expressed genes between HD and wt littermates (Top-down and Top-up respectively). DOWN/UP, direction of change in the HD signatures. See main text for nomenclature of the cell subtypes.
Genes belonging to the EHDTS are marked in yellow.
	Cortex		Striatum		Cerebellum
Gene symbol	R6/1	N171-82Q	R6/1	N171-82Q	R6/1	N171-82Q
1110032F04Rik		DOWN Cck+
1700016K19Rik	DOWN Cck+
4930429B21Rik	DOWN Cck+
6330403A02Rik					DOWN Golgi
9430020K01Rik			DOWN DA
9530056K15Rik					DOWN Purkinj
Ache						DOWN Golgi
Adcy1						DOWN Granul
AF529169						UP UBC
Agt					DOWN Astro
Ak4						DOWN Granul
Alad					DOWN Granul
Ankrd33b	DOWN Cort+
Aqp6					DOWN StBask	DOWN StBask
Arhgap26					DOWN Purkinj	DOWN Purkinj
Arpp19			DOWN DA	DOWN DA
Arpp21			DOWN DA
Atl2					DOWN Purkinj
Baalc	DOWN Astro	DOWN Astro
Bex4	UP Pnoc+
Bmp5					UP Granul
C1ql3					DOWN Golgi
Cabp1						DOWN StBask
Cabp7						DOWN Golgi
Cacna2d1					UP UBC	UP UBC
Cacng3						DOWN Golgi
Calb1		DOWN Cort+
Calb2					UP Granul	UP Granul
Camk1g						DOWN StBask
Camkk2					DOWN Granul	DOWN Granul
Car4						DOWN Granul
Carhsp1		UP Olig
Cbln1					DOWN Granul	DOWN Granul
Cbln2	DOWN Pnoc+	DOWN Pnoc+
Ccdc120						DOWN Granul
Ccdc74a						DOWN StBask
Cd24a	DOWN Pnoc+
Cd7		DOWN Cck+
Cep76					DOWN Purkinj
Chd3os		DOWN Pnoc+
Chrna5		DOWN Pnoc+
Cnr1	DOWN Pnoc+
Cntnap2					UP Golgi
Cplx3		DOWN Pnoc+
Crhbp	DOWN Cort+	DOWN Cort+
Crtam					DOWN Granul
Cux1	DOWN Cort+	DOWN Cort+
Dact1						DOWN UBC
Dgkb					UP UBC
Dgke	UP L5-6
Dlx1as	DOWN Pnoc+	DOWN Pnoc+
Doc2b					DOWN Purkinj
Dpysl3	UP L5-6	UP L5-6
Dusp10					DOWN StBask
Dusp5					DOWN Granul	DOWN Granul
Ebf1					UP Purkinj	UP Purkinj
Ecel1			DOWN ACh
Eomes						DOWN UBC
Ets2						DOWN Granul
Fam101b		DOWN Cck+
Fam107b					DOWN Purkinj
Fam163b					UP Golgi
Fat3	DOWN Cort+	DOWN Cort+
Fbxo32				DOWN DA
Fgf5						UP Golgi
Fgf9		DOWN Pnoc+
Fkbp14			UP ACh
Fkbp1b			UP ACh
Fmn1		DOWN Cort+
Gfra2	DOWN Cck+	DOWN Cck+
Glra2					UP UBC	UP UBC
Glt8d2	DOWN Cck+	DOWN Cck+
Gng13					DOWN Purkinj
Gprc5c					DOWN Granul	DOWN Granul
Grb14	UP Olig	UP Olig
Grm4					DOWN Granul	DOWN Granul
Grm5						UP Mixed
Hfe2	DOWN Cck+
Homer2					UP UBC
Homer3					DOWN Purkinj
Hspb8			DOWN ACh
Htr1d			DOWN DA
Igfbp5					DOWN Granul	DOWN Granul
Igsf3						UP Golgi
Il33						DOWN Olig
Ipcef1					UP Granul
Kcnk4	DOWN Cck+	DOWN Cck+
Lgi2						DOWN Golgi
Lingo1		DOWN L5-6
Lrrtm1					UP Golgi
Lurap1					DOWN Granul	DOWN Granul
Lypd1		DOWN Pnoc+
Lzts3			DOWN DA
Mab21l2						UP UBC
Maf						DOWN Berg
Mal2					UP Golgi	UP Golgi
Malat1		DOWN Cort+
March11					DOWN StBask
Meg3					UP Olig	UP Olig
Mkl2				DOWN DA
Mmp17					DOWN Granul	DOWN Granul
Mxra7	DOWN Pnoc+
Mysm1		DOWN Cort+
Nab2					DOWN Granul	DOWN Granul
Nap1l1		DOWN Pnoc+
Necab1					UP Golgi	UP Golgi
Nell1	DOWN L5-6	DOWN L5-6
Neu2		DOWN Cck+
Npy	DOWN Pnoc+	DOWN Pnoc+
Nr3c2			UP DA
Nsg2						UP UBC
Ntf3					UP UBC
Ntn5	DOWN Cck+
Nxph1					DOWN Mixed
Pacrg	UP Astro
Pcbd1	UP Pnoc+	UP Pnoc+
Pcdh19	UP L5-6	UP L5-6
Pde10a			DOWN DA	DOWN DA
Pde2a						DOWN Golgi
Pkd2					UP Astro
Plekhf1						DOWN Olig
Plk5					DOWN Granul	DOWN Granul
Plxdc1					DOWN Purkinj
Plxnc1					UP Golgi
Ppil6	DOWN Astro
Ppm1e						UP Golgi
Prdm8						UP StBask
Prkcd					DOWN StBask	DOWN StBask
Prss16	UP Cck+
Ptch2	DOWN Cck+
Pxylp1						DOWN Granul
Rasgrf1						DOWN UBC
Rasgrp1						DOWN Golgi
Rasl10a	DOWN Cck+	DOWN Cck+
Rbfox1						DOWN Granul
Rbp4	DOWN Cort+
Rgs16		DOWN Pnoc+
Rgs9			DOWN DA
Rhobtb2			DOWN DA
Rnf144a					DOWN Mixed
Rpp25						DOWN Golgi
Rprm					UP Mixed	UP Mixed
Rps9				UP ACh
Rspo1			DOWN ACh	DOWN ACh
Rtn4rl1					DOWN Granul	DOWN Granul
Runx1t1					UP Granul
Scn4b			DOWN DA	DOWN DA
Scnn1g					DOWN StBask
Scube1	DOWN L5-6
Sla					DOWN StBask
Slc18a3			DOWN ACh	DOWN ACh
Slc4a4				DOWN DA
Slc5a7			DOWN ACh	DOWN ACh
Slc6a20a	UP L5-6
Slc7a14				DOWN ACh
Socs2					DOWN StBask	DOWN StBask
Sorbs2	DOWN Cort+
Sorcs3					DOWN StBask
Sptssb						DOWN Granul
Sst	DOWN Cort+	DOWN Cort+
St8sia5					DOWN StBask	DOWN StBask
Stac					DOWN Purkinj
Stap2					DOWN Granul	DOWN Granul
Stk17b					DOWN Purkinj
Sun1		DOWN L5-6
Susd2	DOWN L5-6	DOWN L5-6
Tanc2						UP UBC
Tbata						DOWN Granul
Tbc1d25						DOWN Granul
Tmem108						DOWN UBC
Tmem229b						DOWN UBC
Tmem88	DOWN Cck+
Tppp3				DOWN ACh		DOWN Olig
Trabd2b					DOWN Purkinj
Trpc3				DOWN ACh
Uchl1					UP Golgi
Uqcr10				UP ACh
Usp3						DOWN Granul
Vip	DOWN Pnoc+	DOWN Pnoc+
Wnt7a						DOWN Granul
Wscd2					DOWN Granul	DOWN Granul
Zbtb16	DOWN Pnoc+

## Sheet: S3
SUPPLEMENTARY TABLE S3. Downregulated genes in postmortem brains from HD patients (all the significant as reported in the original publications) common to early HD and chromatin-modifying/epigenetics signatures. Only concordant changes (i.e., in the same direction) are shown.
HUMAN CAUDATE NUCLEUS - Mouse striatal genes										HUMAN CAUDATE NUCLEUS - Mouse hippocampal genes									HUMAN BA9 - Mouse cortical genes
Gene (Human)	Gene (mouse)	EHDTS	Top-down R6/1	Top-down N82Q	Ezh1/2 3m	Ezh1/2 6m	G9a cKO Str	GLP cKO Str		Gene (Human)	Gene (mouse)	EHDTS	Top-down R6/1	Top-down N82Q	CBP cKO	H2BGFP	G9a cKO Hpc		Gene (Human)	Gene (mouse)	EHDTS	Top-down R6/1	Top-down N82Q
ABCB9	Abcb9							X		ABCC5	Abcc5					X			ADRA1D	Adra1d		X
ABCC5	Abcc5						X			ACAP3	Acap3				X				ALOX12B	Alox12b	X	X	X
ABLIM2	Ablim2					X				ACTR3B	Actr3b				X				ANKRD33B	Ankrd33b		X
ACE	Ace		X							ADAMTS3	Adamts3				X				ARC	Arc		X
ACLY	Acly					X				ADCY1	Adcy1	X	X	X	X				ARPP19	Arpp19			X
ACTN1	Actn1					X				ADCY9	Adcy9		X						ATP2B2	Atp2b2			X
ACTN2	Actn2					X				AJAP1	Ajap1				X				BAALC	Baalc	X	X	X
ADAM12	Adam12		X							AKAP5	Akap5		X						C9orf50	1700001O22Rik	X	X	X
ADCY5	Adcy5		X							ANKRD33B	Ankrd33b		X						CAMKK2	Camkk2	X	X	X
ADCY9	Adcy9							X		ANO3	Ano3				X				CCKBR	Cckbr	X	X	X
ADD2	Add2				X					ANXA6	Anxa6			X					CINP	Cinp			X
ADORA2A	Adora2a		X			X				AP1S1	Ap1s1				X				CRHBP	Crhbp	X	X	X
ADRA2C	Adra2c		X							ARG2	Arg2				X				DIRAS2	Diras2			X
AKAP5	Akap5				X					ARHGEF17	Arhgef17		X						EPHA10	Epha10			X
ANK3	Ank3				X					ARNTL	Arntl				X				ETV5	Etv5		X
ANKS1B	Anks1b		X				X			ASAP2	Asap2				X				GABRD	Gabrd	X	X	X
ANO3	Ano3					X				ATP2B1	Atp2b1	X	X	X			X		GOLT1A	Golt1a		X
AP1S1	Ap1s1							X		ATXN1	Atxn1				X				GPD1	Gpd1			X
APLP2	Aplp2				X		X			B3GALT2	B3galt2					X			GRIN2A	Grin2a		X
ARG2	Arg2							X		BAIAP2	Baiap2				X				GSG1L	Gsg1l			X
ARHGAP33	Arhgap33		X			X				BRINP1	Brinp1		X				X		HECW2	Hecw2			X
ARIH1	Arih1				X					BSPRY	Bspry			X					HIPK4	Hipk4	X	X	X
ARNTL	Arntl				X					C1QTNF4	C1qtnf4				X				HUNK	Hunk			X
ARPP19	Arpp19	X	X	X		X		X		CA12	Car12				X				KCNH3	Kcnh3			X
ARPP21	Arpp21		X			X	X	X		CABP1	Cabp1				X				KCNH4	Kcnh4	X	X	X
ASAP2	Asap2				X					CACNA1A	Cacna1a						X		KCNJ9	Kcnj9		X
ATP2A2	Atp2a2			X		X				CACNA2D3	Cacna2d3		X						KCNK4	Kcnk4	X	X	X
ATP2B1	Atp2b1		X			X	X	X		CACNB1	Cacnb1				X		X		LINGO1	Lingo1			X
ATP2B2	Atp2b2				X			X		CACNB2	Cacnb2			X					MAP6D1	Map6d1			X
ATP8A1	Atp8a1				X					CACNG8	Cacng8		X						MAS1	Mas1			X
ATPAF1	Atpaf1							X		CALB1	Calb1						X		NELL1	Nell1	X	X	X
B3GALT5	B3galt5				X					CALY	Caly					X			NPY	Npy	X	X	X
B3GNT2	B3gnt2		X			X				CAMK1D	Camk1d		X		X				NREP	Nrep	X	X	X
BAIAP2	Baiap2					X				CAMK1G	Camk1g				X	X			NRN1	Nrn1	X	X	X
BCL11B	Bcl11b					X	X			CAMK2B	Camk2b						X		NTN5	Ntn5		X
BCLAF1	Bclaf1				X					CAMK4	Camk4				X				OTOF	Otof	X	X	X
BCR	Bcr					X				CAMKK1	Camkk1		X		X				P2RX6	P2rx6		X
BMPR2	Bmpr2						X			CAMKK2	Camkk2		X		X				PAK1	Pak1			X
BRAF	Braf				X					CAMKV	Camkv		X		X				PPME1	Ppme1			X
BTRC	Btrc						X			CAMTA2	Camta2		X						PRMT8	Prmt8	X	X	X
C11orf87	AI593442			X		X	X			CBFA2T3	Cbfa2t3				X				PTPN3	Ptpn3			X
CA11	Car11			X						CBX6	Cbx6		X						PTPRH	Ptprh		X
CA12	Car12		X							CCDC3	Ccdc3	X	X	X	X		X		QRFPR	Qrfpr		X
CACNA2D3	Cacna2d3		X			X				CDC40	Cdc40	X	X	X			X		RASL10A	Rasl10a	X	X	X
CACNB1	Cacnb1					X				CECR6	Cecr6		X						RGS11	Rgs11	X	X	X
CACNB2	Cacnb2					X		X		CHGB	Chgb	X	X	X					RIMS1	Rims1			X
CACNG3	Cacng3							X		CHRM3	Chrm3		X						RPH3A	Rph3a			X
CACNG4	Cacng4		X			X				CNIH2	Cnih2		X						SST	Sst	X	X	X
CALB1	Calb1					X				CNKSR2	Cnksr2	X	X	X			X		STAC2	Stac2	X	X	X
CALCOCO1	Calcoco1						X			CPLX2	Cplx2				X				SYT12	Syt12		X
CAMK1G	Camk1g		X							CPNE4	Cpne4				X				TEX40	Tex40	X	X	X
CAMK4	Camk4				X					CPNE5	Cpne5		X						TTL	Ttl			X
CAMKK2	Camkk2					X				CTXN1	Ctxn1	X	X	X					ZNF496	Zkscan17		X
CCM2	Ccm2					X		X		DDN	Ddn	X	X	X		X
CCNG2	Ccng2				X					DGAT2	Dgat2					X			HUMAN CEREBELLUM - Mouse cerebellar genes
CCNO	Ccno						X	X		DGKB	Dgkb				X				Gene (Human)	Gene (mouse)	EHDTS	Top-down R6/1	Top-down N82Q
CDH8	Cdh8					X				DGKH	Dgkh	X	X	X					ANKRD34A	Ankrd34a	X	X	X
CGREF1	Cgref1						X			DGKI	Dgki				X				CCDC28B	Ccdc28b			X
CHMP1B	Chmp1b					X	X			DGKZ	Dgkz	X	X	X		X			FAM131B	Fam131b			X
CHN1	Chn1				X					DKK3	Dkk3		X						GPRC5C	Gprc5c	X	X	X
CIT	Cit					X				DLGAP1	Dlgap1						X		HR	Hr		X
CLVS1	Clvs1				X	X				DNAJA4	Dnaja4						X		TMEM229B	Tmem229b			X
CNKSR2	Cnksr2				X					DOC2B	Doc2b					X			VSNL1	Vsnl1			X
CNR1	Cnr1	X	X	X		X	X	X		DUSP6	Dusp6				X		X
CNST	Cnst					X				EFNA3	Efna3				X
CNTNAP3	Cntnap3	X	X	X						EFNB2	Efnb2					X
COCH	Coch	X	X	X	X					EFNB3	Efnb3				X
CPLX3	Cplx3			X						EGR1	Egr1		X
CSRNP3	Csrnp3				X	X				EGR3	Egr3				X
CX3CL1	Cx3cl1		X							EHMT2	Ehmt2						X
CYLD	Cyld					X				ENC1	Enc1		X
DCC	Dcc					X		X		EPHA10	Epha10		X				X
DCK	Dck						X			EPHA4	Epha4						X
DENND5B	Dennd5b				X					EPHA7	Epha7						X
DGKB	Dgkb					X				EPHB1	Ephb1		X
DGKI	Dgki					X				EPHB6	Ephb6					X
DIO2	Dio2							X		ETV1	Etv1		X
DLG2	Dlg2				X	X				FAM131A	Fam131a	X	X	X		X
DLGAP2	Dlgap2				X					FAM212B	Fam212b		X
DMTN	Dmtn					X				FAM78B	Fam78b				X
DNAJC18	Dnajc18						X			FAR2	Far2					X
DNAJC5	Dnajc5				X					FARS2	Fars2					X
DNM1L	Dnm1l				X					FAT3	Fat3		X				X
DRD2	Drd2		X			X				FBXL16	Fbxl16		X		X
EFNA3	Efna3			X						FXYD7	Fxyd7				X
EFNB2	Efnb2				X					GABRA5	Gabra5	X	X	X	X		X
EGR3	Egr3							X		GABRD	Gabrd	X	X	X
EHMT2	Ehmt2						X			GJD3	Gjd3			X
ELMO1	Elmo1				X					GLT8D2	Glt8d2		X			X
ELOVL2	Elovl2						X			GPR63	Gpr63		X			X
EPHA10	Epha10						X			GRASP	Grasp	X	X	X	X
EPHA4	Epha4				X					GRIA1	Gria1						X
ERO1A	Ero1l				X					GRIN2A	Grin2a	X	X	X	X	X
ETV5	Etv5		X							GSKIP	Gskip						X
FAM126B	Fam126b						X			H2AFZ	H2afz				X
FBLN5	Fbln5						X	X		HOMER1	Homer1						X
FBXL15	Fbxl15							X		HPCA	Hpca						X
FBXL16	Fbxl16		X							HRH2	Hrh2					X
FGF12	Fgf12						X			HRH3	Hrh3	X	X	X
FILIP1	Filip1					X				HS3ST4	Hs3st4		X
FNBP1L	Fnbp1l					X				HSPBP1	Hspbp1					X
FOXP1	Foxp1					X				HSPH1	Hsph1				X
FRY	Fry				X					HTR2A	Htr2a	X	X	X
FZD2	Fzd2				X					HTR4	Htr4			X		X	X
G2E3	G2e3				X					IDH3A	Idh3a						X
GABRA4	Gabra4					X				INHBA	Inhba		X				X
GAS7	Gas7					X				ITPKA	Itpka	X	X	X	X
GCC2	Gcc2				X					JPH1	Jph1	X	X	X		X	X
GLRX3	Glrx3						X			KALRN	Kalrn		X
GNAL	Gnal					X				KCNH3	Kcnh3	X	X	X	X
GNB5	Gnb5			X						KCNIP2	Kcnip2		X		X
GNG7	Gng7					X				KCNJ4	Kcnj4				X
GPAT2	Gpat2			X						KCNK4	Kcnk4	X	X	X	X
GPC5	Gpc5				X					KCNQ3	Kcnq3		X		X
GPR12	Gpr12					X				KCTD4	Kctd4		X
GPR155	Gpr155					X				KIAA1211L	2010300C02Rik	X	X	X
GPR176	Gpr176					X				KLHL2	Klhl2		X		X
GPR6	Gpr6		X			X				LAMP5	Lamp5				X
GPRIN3	Gprin3					X				LIN7B	Lin7b				X		X
GRIA3	Gria3							X		LMO4	Lmo4					X	X
GRIK2	Grik2		X					X		LPL	Lpl					X
GRM1	Grm1	X	X	X			X	X		LRRC10B	Lrrc10b	X	X	X			X
GRM3	Grm3						X			LRRC20	Lrrc20					X
GRM5	Grm5						X			LRRTM4	Lrrtm4					X
GSK3B	Gsk3b				X	X				LYNX1	Lynx1			X	X
GUCY1A3	Gucy1a3						X			LZTS3	Lzts3		X
HCCS	Hccs				X					MAN1A1	Man1a	X	X	X		X	X
HNRNPU	Hnrnpu						X			MAST3	Mast3		X		X
HOMER1	Homer1		X			X		X		MATK	Matk					X
HRAS	Hras							X		MCTP1	Mctp1				X
HRH3	Hrh3			X						MEF2D	Mef2d				X
HS6ST2	Hs6st2						X			MFSD4	Mfsd4						X
HUWE1	Huwe1						X			MICAL2	Mical2		X		X	X
IMP4	Imp4			X						MINK1	Mink1				X
IMPG1	Impg1				X					MKL2	Mkl2			X
INF2	Inf2					X				MN1	Mn1				X	X
INHBA	Inhba		X			X	X	X		MPP7	Mpp7						X
ISCA1	Isca1				X					MYPOP	Mypop					X
ITPKA	Itpka		X							NCS1	Ncs1				X
ITPR1	Itpr1						X			NDST3	Ndst3				X
IVNS1ABP	Ivns1abp					X				NDUFB10	Ndufb10				X
KALRN	Kalrn							X		NECAB2	Necab2		X		X	X
KCNA1	Kcna1							X		NEFL	Nefl						X
KCNA4	Kcna4					X	X			NEFM	Nefm				X		X
KCNAB1	Kcnab1					X				NETO1	Neto1	X	X	X
KCND2	Kcnd2					X	X			NOL4	Nol4				X
KCNIP2	Kcnip2					X				NOS1	Nos1				X
KCNIP4	Kcnip4						X	X		NPTX1	Nptx1		X
KCNK1	Kcnk1				X					NTRK3	Ntrk3					X	X
KCNK2	Kcnk2					X				OLFM1	Olfm1	X	X	X
KCNQ3	Kcnq3						X			ORAI2	Orai2			X
KCNS2	Kcns2					X				OSBPL10	Osbpl10				X
KCNV1	Kcnv1					X				OTOF	Otof					X
KCTD1	Kctd1							X		PARM1	Parm1					X
KCTD17	Kctd17					X				PCDH20	Pcdh20				X
KIAA1324	5330417C22Rik		X							PDE2A	Pde2a				X
KIAA1462	9430020K01Rik		X		X	X	X			PDZD2	Pdzd2			X
KIAA1468	2310035C23Rik						X			PEG10	Peg10			X
LIN7B	Lin7b						X			PENK	Penk	X	X	X	X	X
LPL	Lpl					X				PLEKHA2	Plekha2			X
LRP12	Lrp12							X		PLK2	Plk2	X	X	X		X
LRRC10B	Lrrc10b			X		X				PLXNA2	Plxna2				X
LYNX1	Lynx1	X	X	X						PPFIA4	Ppfia4					X
LZTS3	Lzts3		X			X				PPP1R1A	Ppp1r1a	X	X	X
MACROD2	Macrod2					X				PPP4R4	Ppp4r4		X
MBNL2	Mbnl2				X					PRKCB	Prkcb	X	X	X
MBTPS1	Mbtps1						X			PRKCD	Prkcd	X	X	X	X
MESDC1	Mesdc1		X							PRMT8	Prmt8				X
MKL2	Mkl2			X						PSD	Psd		X		X
MME	Mme							X		PTGES3L	Ptges3l						X
MN1	Mn1					X				PTPRN2	Ptprn2					X
MTCL1	Mtcl1					X	X			RAB15	Rab15				X
NAT8L	Nat8l			X						RAB26	Rab26				X
NCAM2	Ncam2						X			RASD2	Rasd2			X	X
NDFIP2	Ndfip2					X				RASGEF1A	Rasgef1a				X
NETO1	Neto1					X				RASGRP1	Rasgrp1	X	X	X			X
NETO2	Neto2	X	X	X		X	X	X		REM2	Rem2						X
NLGN1	Nlgn1							X		RERG	Rerg		X
NOS1	Nos1		X							RGS14	Rgs14				X	X
NPAS2	Npas2				X					RGS4	Rgs4				X
NPFFR2	Npffr2	X	X	X						RNF128	Rnf128						X
NTNG1	Ntng1						X			RNF165	Rnf165					X	X
NTRK3	Ntrk3		X		X					RPS6KA3	Rps6ka3				X
OCIAD2	Ociad2				X					RXRG	Rxrg				X
ONECUT2	Onecut2						X	X		SCN3B	Scn3b						X
OPRK1	Oprk1						X	X		SHANK2	Shank2			X
OSBPL8	Osbpl8		X			X				SIMC1	Simc1					X	X
PCDH20	Pcdh20							X		SIPA1L1	Sipa1l1				X
PCP4	Pcp4					X				SLC24A2	Slc24a2			X
PCP4L1	Pcp4l1						X	X		SLC35F3	Slc35f3				X
PDE10A	Pde10a	X	X	X		X	X			SLC8A1	Slc8a1				X
PDE1B	Pde1b		X			X				SLIT2	Slit2				X
PDE7B	Pde7b					X				SLITRK2	Slitrk2				X
PEG10	Peg10		X							SLITRK4	Slitrk4				X
PENK	Penk	X	X	X						SNAP91	Snap91						X
PLCB1	Plcb1				X					SORCS3	Sorcs3				X
PMEPA1	Pmepa1		X							SOWAHA	Sowaha				X
POU3F1	Pou3f1					X	X			SPHKAP	Sphkap						X
PPP1R16B	Ppp1r16b		X			X				SPTB	Sptb				X
PPP1R1A	Ppp1r1a		X							SSTR2	Sstr2				X
PPP1R7	Ppp1r7					X				ST6GALNAC5	St6galnac5						X
PPP1R9A	Ppp1r9a				X					STRIP2	Strip2	X	X	X
PPP2R2A	Ppp2r2a					X	X	X		STXBP5L	Stxbp5l		X				X
PPP4R4	Ppp4r4	X	X	X						STXBP6	Stxbp6			X		X
PRKAR2B	Prkar2b					X				SV2C	Sv2c				X
PRKCB	Prkcb					X				SYNE1	Syne1					X
PTGES3L	Ptges3l				X	X				SYT12	Syt12				X
PTPN5	Ptpn5					X				SYT16	Syt16					X
PTPN7	Ptpn7	X	X	X						SYT5	Syt5					X
RAB26	Rab26				X					TESC	Tesc				X
RABIF	Rabif				X					TIAM1	Tiam1					X	X
RAPGEFL1	Rapgefl1		X							TMEM158	Tmem158					X
RARB	Rarb							X		TOMM34	Tomm34				X
RASD2	Rasd2					X				TRANK1	Trank1					X
RASGEF1A	Rasgef1a		X							TRHDE	Trhde				X
RASGRP1	Rasgrp1				X					TRIM71	Trim71						X
RASGRP2	Rasgrp2					X	X	X		TRIM9	Trim9						X
RBP4	Rbp4							X		TTLL11	Ttll11						X
RGS14	Rgs14		X					X		WASF1	Wasf1	X	X	X			X
RGS20	Rgs20					X				WBSCR17	Wbscr17	X	X	X
RGS4	Rgs4	X	X	X						WDR13	Wdr13					X
RGS7BP	Rgs7bp					X	X			WNT10B	Wnt10b			X
RGS9	Rgs9		X			X				YPEL1	Ypel1						X
RHOBTB2	Rhobtb2		X			X				ZNF365	Zfp365				X
RIC8B	Ric8b					X				ZNF804A	Zfp804a				X
RTN4	Rtn4				X
RUNDC1	Rundc1					X		X
RUNX1T1	Runx1t1							X
RXRG	Rxrg					X
SACS	Sacs				X
SAMD5	Samd5						X
SCAI	Scai						X
SCN2A	Scn2a1				X
SCN4B	Scn4b	X	X	X		X
SEC14L1	Sec14l1					X
SFXN1	Sfxn1			X
SH2D5	Sh2d5						X	X
SH3RF2	Sh3rf2					X
SHANK3	Shank3		X			X
SIMC1	Simc1							X
SIPA1L1	Sipa1l1				X
SIX3	Six3					X
SLC24A2	Slc24a2					X
SLC35D3	Slc35d3					X
SLC4A4	Slc4a4			X
SLC7A14	Slc7a14			X
SLC9A5	Slc9a5	X	X	X				X
SLMAP	Slmap		X			X
SMPD3	Smpd3					X
SORCS1	Sorcs1						X
SPINT2	Spint2							X
SPOCK3	Spock3					X
SPRED1	Spred1					X
SRM	Srm					X
ST8SIA3	St8sia3		X			X	X
STAU2	Stau2						X
STRN	Strn	X	X	X		X
SYNDIG1L	Syndig1l		X			X
SYNE1	Syne1				X
SYT1	Syt1				X
SYTL5	Sytl5		X
TBC1D16	Tbc1d16						X
TBC1D30	Tbc1d30					X
TBL1XR1	Tbl1xr1			X
TCF25	Tcf25							X
TDRP	Tdrp	X	X	X
THRB	Thrb				X
TLK1	Tlk1						X
TMEM44	Tmem44						X	X
TMEM50A	Tmem50a							X
TMOD2	Tmod2				X		X
TOMM70A	Tomm70a						X
TPD52L1	Tpd52l1					X
TRANK1	Trank1		X
TRIM71	Trim71						X
TRIM9	Trim9					X
TSPAN7	Tspan7				X
TSPYL1	Tspyl1				X
TUBGCP4	Tubgcp4				X
UBE2V2	Ube2v2			X
UQCC1	Uqcc1				X
USP2	Usp2			X
VAMP2	Vamp2				X
VAT1L	Vat1l		X
VRK1	Vrk1		X				X
VSTM2A	Vstm2a						X
VTI1B	Vti1b		X			X
WBSCR17	Wbscr17			X
WIPF3	Wipf3					X
WWP1	Wwp1				X	X
YKT6	Ykt6					X
YPEL5	Ypel5			X
ZMYM6	Zmym6			X
ZNF706	Zfp706			X
ZNF804A	Zfp804a					X
ZNRF1	Znrf1				X

## Sheet: S4
SUPPLEMENTARY TABLE S4.Top DRG in epigenetic and chromatin-related mutant mice in the EHDTS.
	Cortex EHDTS		Striatum EHDTS		Hippocampus EHDTS
Gene symbol	DOWN	UP	DOWN	UP	DOWN	UP
1700028P14Rik						Up GLP
						Up Mecp2		TSS-deacetylation in 10w N171-82Q hippocampus:
						Up M+R270X		H3K9/14
						Up M+G273X		H4K12
2010300C02Rik								Both histones
4930429B21Rik					Down G9a
5330426P16Rik						Up Mecp2
						Up M+R270X
						Up M+G273X
Adcy1					Down CBPfull
Alox12b					Down CBPupll
					Down H2bgfp
					Up G9a
					Up GLP
Arhgap29						Up M+R270X
Arpp19			Down Ezh-6m
			Down GLP
Asl				Down G9a
				Down GLP
Atp2b1					Down G9a
AW551984						Down Mecp2
						Down M+R270X
						Down M+G273X
Bhlhe40
Bok					Down H2bgfp
					Down G9a
					Down Mecp2
					Down M+R270X
					Down M+G273X
Brd9					Up Kmt2d
C1ql2					Down CBPfull
					Down H2bgfp
Cabp7					Down CBPfull
Cbln2	Up Hdac4-8w
Ccdc3					Down CBPfull
					Down G9a
Cct3						Down G9a
Cdc40					Down G9a
Cdhr1						Up G9a
						Down Mecp2
Cdkn1a			Down G9a
Chrm4			Down Ezh-6m
Cited2
Cnksr2					Down G9a
Cnr1			Down Ezh-6m
			Down G9a
			Down GLP
Coch			Down Ezh-3m
Cpne7					Down H2bgfp
					Down GLP
Cpne9					Up CBPfull
Ctxn1
Cux1	Up Kat6b
Dagla
Ddit4l			Up GLP
Ddn					Down H2bgfp
Dgkh					Up Kmt2d
Dgkz					Down H2bgfp
Dlx1as	Down Kat6b
Dpysl3						Down Mecp2
						Down M+R270X
						Down M+G273X
Dusp5					Up Mecp2
					Up M+G273X
Ece2						Up CBPhet
Efemp1						Down M+G273X
Epha6					Down G9a
Epor					Down CBPhet
					Up TSA
Fam131a					Down H2bgfp
Fam19a1					Down CBPfull
Gabra5					Down CBPfull
					Down G9a
Gabrd	Up Hdac4-15w
Git1					Down CBPfull
Glt8d2	Down Hdac4-15w
Gng4						Up CBPfull
Gpd1			Down G9a
			Down GLP
Gpr165						Down Mecp2
						Down M+R270X
						Down M+G273X
Grasp					Down CBPfull
Grem1					Down G9a
					Up Kmt2d
Grin2a					Down CBPfull
					Down H2bgfp
Grm1			Down G9a
			Down GLP
Homer3					Down Mecp2
					Down M+R270X
					Down M+G273X
Hrh3					Down Kmt2Down
Htr1b					Down H2bgfp
Igfbp4					Down CBPfull
					Down CBPhet
					Down H2bgfp
Iqgap2					Down H2bgfp
					Down G9a
Itga8					Down H2bgfp
Itgbl1						Down Mecp2
						Down M+R270X
						Down M+G273X
Itpka					Down CBPfull
Jph1					Down H2bgfp
					Down G9a
Kcnh3					Down CBPfull
Kcnip2	Up Kat6b
Kcnk4					Down CBPfull
					Down Mecp2
					Down M+R270X
					Down M+G273X
Kcnv1	Down Hdac4-15w
Khdrbs3					Down H2bgfp
Lct					Down H2bgfp
Lepr						Up GLP
Lrrc10b					Down G9a
					Down GLP
					Down Mecp2
					Down M+R270X
Lurap1l					Up Mecp2
					Up M+R270X
Man1a					Down H2bgfp
					Down G9a
					Up M+G273X
Marc2						Down H2bgfp
Marcks						Up Kmt2d
Nagk						Up Kmt2d
Neto1					Down GLP
Neto2			Down Ezh-6m
			Down G9a
			Down GLP
Neurod6					Down G9a
					Up Kmt2d
Nos1ap
Nr3c2					Down G9a
Olfm1
Olfm2						Up G9a
						Down M+G273X
Pcdh11x						Up G9a
Pcdh19		Down Hdac4-8w
Pcdhb21						Down TSA
Pde10a			Down Ezh-6m
			Down G9a
Penk					Down CBPfull
					Down H2bgfp
					Down GLP
Pex5l					Down CBPfull
Phex			Down Ezh-6m
			Up G9a
			Up GLP
Plk2					Down H2bgfp
Plk5	Up Kat6b				Down CBPfull
Prdm8		Down Hdac4-8w
Prima1			Down Ezh-6m
Prkcb
Prkcd					Down CBPfull
					Down M+R270X
					Down M+G273X
Psrc1					Down CBPfull
					Down CBPhet
					Up TSA
					Up G9a
Ptgs2					Down H2bgfp
					Down G9a
					Down GLP
					Up Mecp2
					Up M+G273X
Rac3						Up CBPfull
						Down M+R270X
Rasd1					Down CBPfull
					Down GLP
Rasgrp1					Down G9a
Rasl10a					Down H2bgfp
					Up G9a
Raver2
Rgs19				Up Ezh-6w
Rin1					Down CBPfull
					Down GLP
Rspo2					Down GLP
Rspo3						Down CBPhet
Rxrg						Down CBPfull
						Down CBPhet
Scn4b			Down Ezh-6m
Scn7a						Down CBPhet
						Up G9a
						Up GLP
Scn9a						Down Mecp2
Sema3a						Down GLP
						Up Mecp2
						Up M+R270X
Slc18a3			Down Ezh-6m
Slc7a3						Up CBPfull
						Down Mecp2
Slc9a5			Down GLP
Slit1		Down Hdac4-8w
Spag5	Up Kat6b
Spata1				Down GLP
Sst	Down Hdac4-8w
Sstr1						Down Mecp2
						Down M+G273X
Sstr4					Down H2bgfp
Stac					Down H2bgfp
Stard8	Up Hdac4-8w
Strip2					Up H2bgfp
					Up M+G273X
Strn			Down Ezh-6m
Tanc1					Down CBPfull
					Down H2bgfp
					Down G9a
					Up Mecp2
					Up M+R270X
					Up M+G273X
Tbc1d8			Down Ezh-6m
			Down G9a
			Down GLP
Tdrp			Down Ezh-6w
Trmt2b						Up Mecp2
						Up M+R270X
						Up M+G273X
Trpc6					Down CBPfull
					Down H2bgfp
					Up Kmt2d
Ucma						Up G9a
Vwa3b					Down CBPfull
					Down H2bgfp
					Up GLP
Wasf1					Down G9a
Wbscr17
Wfs1					Down CBPfull
					Down H2bgfp
					Down Mecp2

## Sheet: S5
SUPPLEMENTARY TABLE S5. Developmental markers in the top downregulated genes in R6/1 strain and epigenetic and chromatin-related mutant mice (see main text for further explanations).
	CENTRAL SUBPALLIUM (CLASSIC BASAL GANGLIA)								MEDIAL PALLIUM (HIPPOCAMPAL ALLOCORTEX)
	E13.5	E15.5	E18.5	P4	P14	P28			E13.5	E15.5	E18.5	P4	P14	P28
R6/1 Str					Ace			R6/1 Hpc					Arhgef25
				Adora2a	Adora2a	Adora2a							C1ql2	C1ql2
				Arc										Cpne7
					B3gnt2	B3gnt2				Chrm3
		Cacna2d3	Cacna2d3								Epha6	Epha6	Epha6
					Chat	Chat					Fezf2
					Coch	Coch							Gabra5
					Col6a1								Gpr161	Gpr161
	Dlx1												Grin2a
			Drd2	Drd2	Drd2	Drd2			Nhlh1	Nhlh1
			Ecel1	Ecel1		Ecel1							Npy2r
	Ephb1										Nr3c2	Nr3c2	Nr3c2
					Gpr6	Gpr6				Ntng2
					Gpr83	Gpr83							Pkp2	Pkp2
		Grik2		Grik2									Plxna1
					Grm4							Ppp3ca
				Htr1b	Htr1b	Htr1b							Prkcd
		Igfbp4											Ptgs2	Ptgs2
	Igfbp5								Rspo2	Rspo2
					Kcnab1	Kcnab1								Sstr4
			Npas4											Trpc6
			Pde10a	Pde10a	Pde10a	Pde10a							Wfs1
			Peg10	Peg10				CBP cKO	Nfib	Nfib			C1ql2	C1ql2
			Penk	Penk	Penk	Penk							Chrna5
		Rgs4	Rgs4									Faah
					Scn4b	Scn4b							Fibcd1	Fibcd1
					Slc18a3	Slc18a3							Gabra5
	Sst												Grin2a
					Tacr1									Htr1a
		Thbs3			Thbs3								Il16	Il16
						Vat1l						Lmo1	Lmo1	Lmo1
Ezh1/2 6m				Adora2a	Adora2a	Adora2a							Npy2r
					B3gnt2	B3gnt2						Pcdh20	Pcdh20	Pcdh20
		Bcl11b			Bcl11b	Bcl11b							Prkcd
		Cacna2d3	Cacna2d3										Slit2
				Calb1									Sowaha
			Cdh8											Tdo2
			Drd2	Drd2	Drd2	Drd2								Trpc6
		Foxp1	Foxp1		Foxp1	Foxp1							Wfs1
					Gpr6	Gpr6		H2BGFP					C1ql2	C1ql2
					Hhip								Cpne2	Cpne2
		Id4			Id4	Id4								Cpne7
					Kcnab1	Kcnab1							Doc2b	Doc2b
					Kcnip2	Kcnip2								Dsp
					Kcnk2	Kcnk2							Fibcd1	Fibcd1
						Lpl					Gfra1	Gfra1
						Pard3							Gpr161	Gpr161
			Pde10a	Pde10a	Pde10a	Pde10a							Grin2a
			Rxrg	Rxrg	Rxrg	Rxrg								Htr1a
					Scn4b	Scn4b					Lpl	Lpl		Lpl
					Serpina9	Serpina9							Npy2r
					Slc18a3	Slc18a3							Ntf3	Ntf3
G9a cKO Str		Bcl11b			Bcl11b	Bcl11b			Pcdh19					Pcdh19
		Id4			Id4	Id4							Ptgs2	Ptgs2
			Pde10a	Pde10a	Pde10a	Pde10a								Sstr4
		Reln								Stxbp6
				Tgfa	Tgfa	Tgfa								Trpc6
													Wfs1
											Zbtb16
								G9a cKO Hpc	Epha4	Epha4	Epha4	Epha4
											Epha6	Epha6	Epha6
													Epha7	Epha7
													Gabra5
													Il16	Il16
											Nr3c2	Nr3c2	Nr3c2
													Ntf3	Ntf3
													Ptgs2	Ptgs2

## Sheet: S6
SUPPLEMENTARY TABLE 6. Primer sequences. cdna, RT-qPCR assays; chip, chromatin immunoprecipitation assays.
OLIGO	SEQUENCE (5’ → 3’)
Gapdh-cdna forward	CTTCACCACCATGGAGAAGGC
Gapdh-cdna reverse	CATGGACTGTGGTCATGAGCC
Plk5-cdna forward	CACCTGTGTTTGCCTTTCCC
Plk5-cdna reverse	TTTTGAGGTAAAGGGACAAGGTG
Penk-cdna forward	GGCGTGCACACTGGAATGT
Penk-cdna reverse	TCCCAGATTTTGAAAGAAGGCA
Rin1-cdna forward	GCGGCTGCCAGAAGCTAGT
Rin1-cdna reverse	CCTGGAACATGAGCTCTGAGC
Itpka-cdna forward	TACACTCGGCTTTCGCATTG
Itpka-cdna reverse	CAAAGACACGGGTCACTTGCT
Camkk2-cdna forward	TGTCAAGCTGGCCTACAATG
Camkk2-cdna reverse	GGGATGATCCAGCTTTTTGA
Camk2n1-cdna forward	GTGGGCCAGATCTTCTCGT
Camk2n1-cdna reverse	CCTTGTCGGTCATGGTTTTC
Pde10a-cdna forward	TAACAATGCGAGTTGCTTCC
Pde10a-cdna reverse	CAGCCACTTTTCCACAGTCTC
Neurod6-cdna forward	CTAGAGGCTCCAGGAGACGA
Neurod6-cdna reverse	ATTCGGGCATTACGACAGAC
Wscd2-cdna forward	GGCATCAACCGTCTCTCAGT
Wscd2-cdna reverse	TGTGCAGAGGTCCACACACT
Gapdh-chip forward	TTCACCTGGCACTGCACAA
Gapdh-chip reverse	CCACCATCCGGGTTCCTATAA
Hbb-bh1-chip forward	GCAAGGTCCAGGGTGAAGAAT
Hbb-bh1-chip reverse	GGTGTGAGGTATAGAAGCTTGGAGAT
Plk5-chip forward	GGTGAACCAAGCGCTGTTAAC
Plk5-chip reverse	GCTTAGTTCAGCCGCGCTC
Rin1-chip forward	TGTTACTCACCGCCAGGAATG
Rin1-chip reverse	CCTGGGACTCAGGAAGACAATC
Itpka-chip forward	TTCCACGTTACACTCGGGACA
Itpka-chip reverse	TCCTTTCACTTTCTGAGAAAGCG
